# Supplementary material for: Rapamycin-Induced Feedback Activation of eIF4E-EIF4A Dependent mRNA Translation in Pancreatic Cancer
Source: Cancers (Basel). 2023 Feb 24;15(5):1444. doi: 10.3390/cancers15051444 (PMC10001351; doi:10.3390/cancers15051444)
Supplement: Supplementary file 1 [file cancers-15-01444-s001.zip]

Archive with 2 entries (2 files):
- Supplementary_Figures.pdf
- Supplementary_Table_S1.xlsx
