# Supplementary material for: Rapamycin-Induced Feedback Activation of eIF4E-EIF4A Dependent mRNA Translation in Pancreatic Cancer
Source: Cancers (Basel). 2023 Feb 24;15(5):1444. doi: 10.3390/cancers15051444 (PMC10001351; doi:10.3390/cancers15051444)
Supplement: Supplementary file 1 [file cancers-15-01444-s001.zip › Supplementary_Table_S1.xlsx]

## Sheet: Table S1
Supplementary Table S1. Genes with changes in translational efficiency following rapamycin treatment
Supplementary Table S1A. Genes with decreased translational efficiency (n=861; p<0.05 and q<0.05)
Gene ID	Gene Name	p-value	q-value	log2 Fold Change (Translational Efficiency)
ENSG00000057935	MTA3	4.41869e-14	1.43497e-10	-1.67483
ENSG00000156535	CD109	3.59712e-14	1.43497e-10	-0.602442
ENSG00000136868	SLC31A1	4.22218e-13	9.14102e-10	-3.16543
ENSG00000187601	MAGEH1	2.47935e-12	3.57853e-09	-3.72634
ENSG00000119725	ZNF410	2.24998e-12	3.57853e-09	-2.10046
ENSG00000168566	SNRNP48	1.03222e-11	1.11738e-08	-5.2697
ENSG00000144909	OSBPL11	1.71085e-11	1.58743e-08	-2.05032
ENSG00000128050	PAICS	1.61405e-10	9.53025e-08	-0.480949
ENSG00000116906	GNPAT	1.93958e-10	1.09544e-07	-1.52053
ENSG00000128039	SRD5A3	3.10617e-10	1.68122e-07	-2.83421
ENSG00000165782	TMEM55B	4.89138e-10	2.11797e-07	-2.25207
ENSG00000128833	MYO5C	6.21361e-10	2.6037e-07	-2.11894
ENSG00000096063	SRPK1	6.88101e-10	2.79326e-07	-1.0543
ENSG00000170310	STX8	7.43052e-10	2.83889e-07	-3.77174
ENSG00000121211	MND1	7.21562e-10	2.83889e-07	-1.95211
ENSG00000185842	DNAH14	1.44395e-09	5.06942e-07	-1.41659
ENSG00000167258	CDK12	2.83291e-09	8.36354e-07	-1.27903
ENSG00000064989	CALCRL	7.29045e-09	1.75376e-06	-2.92369
ENSG00000137411	VARS2	8.00372e-09	1.81201e-06	-1.27848
ENSG00000196975	ANXA4	8.09058e-09	1.81201e-06	-0.625397
ENSG00000058673	ZC3H11A	1.02692e-08	2.22329e-06	-0.978375
ENSG00000166136	NDUFB8	1.06617e-08	2.27041e-06	-0.532039
ENSG00000167081	PBX3	1.16107e-08	2.37635e-06	-2.40396
ENSG00000171320	ESCO2	1.32412e-08	2.56722e-06	-2.0989
ENSG00000174485	DENND4A	1.37675e-08	2.62999e-06	-3.84721
ENSG00000074356	C17orf85	1.42197e-08	2.67702e-06	-1.99322
ENSG00000153904	DDAH1	1.66644e-08	2.92527e-06	-1.51615
ENSG00000178913	TAF7	1.90364e-08	3.23394e-06	-0.987069
ENSG00000095015	MAP3K1	1.99597e-08	3.31082e-06	-3.30216
ENSG00000153044	CENPH	2.24924e-08	3.60631e-06	-1.0881
ENSG00000116670	MAD2L2	2.86541e-08	4.26364e-06	-1.01055
ENSG00000176393	RNPEP	2.9212e-08	4.26364e-06	-0.896035
ENSG00000105641	SLC5A5	3.00013e-08	4.33019e-06	-2.16977
ENSG00000086589	RBM22	4.05601e-08	5.7269e-06	-1.00388
ENSG00000172197	MBOAT1	5.37381e-08	7.42615e-06	-2.58495
ENSG00000188747	NOXA1	6.8147e-08	9.12608e-06	-1.57854
ENSG00000119888	EPCAM	7.09965e-08	9.41066e-06	-2.46548
ENSG00000157353	FUK	7.20531e-08	9.45424e-06	-1.94987
ENSG00000163528	CHCHD4	8.32658e-08	1.077e-05	-2.76059
ENSG00000149218	ENDOD1	8.83577e-08	1.12526e-05	-1.34415
ENSG00000168060	NAALADL1	9.13812e-08	1.13052e-05	-3.74235
ENSG00000158161	EYA3	1.34126e-07	1.52832e-05	-1.79773
ENSG00000160783	PMF1	1.60276e-07	1.7344e-05	-1.37362
ENSG00000182827	ACBD3	1.5902e-07	1.7344e-05	-1.30878
ENSG00000198939	ZFP2	1.65774e-07	1.74291e-05	-2.60735
ENSG00000164307	ERAP1	1.68304e-07	1.74291e-05	-0.998002
ENSG00000107959	PITRM1	1.67032e-07	1.74291e-05	-0.916731
ENSG00000108599	AKAP10	1.87975e-07	1.86396e-05	-3.0913
ENSG00000134058	CDK7	2.0017e-07	1.95435e-05	-0.733444
ENSG00000196227	FAM217B	2.09717e-07	2.01346e-05	-3.99659
ENSG00000154639	CXADR	2.12352e-07	2.01346e-05	-1.43061
ENSG00000197818	SLC9A8	2.20112e-07	2.05702e-05	-1.90766
ENSG00000156976	EIF4A2	2.55332e-07	2.30331e-05	-0.761345
ENSG00000131845	ZNF304	2.68217e-07	2.3864e-05	-1.57544
ENSG00000166012	TAF1D	2.70978e-07	2.39456e-05	-1.02278
ENSG00000119147	C2orf40	2.94589e-07	2.56827e-05	-3.07605
ENSG00000106459	NRF1	3.42777e-07	2.94879e-05	-1.69404
ENSG00000163817	SLC6A20	3.96479e-07	3.38833e-05	-5.67115
ENSG00000136319	TTC5	4.09625e-07	3.45521e-05	-2.53118
ENSG00000116918	TSNAX	4.08112e-07	3.45521e-05	-2.00689
ENSG00000028116	VRK2	4.15667e-07	3.48356e-05	-0.718273
ENSG00000136297	MMD2	4.3133e-07	3.59165e-05	-4.66138
ENSG00000090905	TNRC6A	4.75629e-07	3.8858e-05	-1.08074
ENSG00000112773	FAM46A	5.22891e-07	4.19281e-05	-4.49344
ENSG00000096717	SIRT1	5.27464e-07	4.20353e-05	-1.02064
ENSG00000154945	ANKRD40	5.61877e-07	4.37053e-05	-1.19342
ENSG00000164649	CDCA7L	5.84042e-07	4.48917e-05	-1.90048
ENSG00000152219	ARL14EP	6.19421e-07	4.73311e-05	-1.32131
ENSG00000128245	YWHAH	6.42584e-07	4.82495e-05	-0.777941
ENSG00000163577	EIF5A2	6.47217e-07	4.83181e-05	-0.980308
ENSG00000135315	KIAA1009	7.11193e-07	5.21943e-05	-2.99822
ENSG00000169239	CA5B	7.10035e-07	5.21943e-05	-2.72304
ENSG00000124787	RPP40	8.53333e-07	6.1242e-05	-1.15464
ENSG00000103160	HSDL1	9.40472e-07	6.67581e-05	-1.95471
ENSG00000160563	MED27	1.21923e-06	8.3357e-05	-2.87075
ENSG00000127324	TSPAN8	1.24916e-06	8.49561e-05	-1.71931
ENSG00000226524	RP1-102H19.8	1.38336e-06	9.26279e-05	-3.9932
ENSG00000137474	MYO7A	1.42119e-06	9.41903e-05	-2.09631
ENSG00000136802	LRRC8A	1.43435e-06	9.45795e-05	-1.79434
ENSG00000054282	SDCCAG8	1.45307e-06	9.48509e-05	-2.85048
ENSG00000100647	KIAA0247	1.44893e-06	9.48509e-05	-2.80204
ENSG00000164751	PEX2	1.52065e-06	9.87665e-05	-1.82086
ENSG00000064115	TM7SF3	1.53967e-06	9.90117e-05	-1.13179
ENSG00000140284	SLC27A2	1.55179e-06	9.92996e-05	-3.2832
ENSG00000055211	GINM1	1.58792e-06	0.000100664	-0.932218
ENSG00000126883	NUP214	1.64327e-06	0.000103121	-0.845778
ENSG00000088833	NSFL1C	1.77868e-06	0.000110024	-0.903598
ENSG00000108443	RPS6KB1	1.87613e-06	0.000115502	-3.73502
ENSG00000120686	UFM1	2.014e-06	0.000122825	-1.18601
ENSG00000132305	IMMT	2.03066e-06	0.000123263	-0.620401
ENSG00000155100	OTUD6B	2.06866e-06	0.000124884	-1.52392
ENSG00000173947	PIFO	2.1624e-06	0.000128263	-4.15847
ENSG00000099246	RAB18	2.23953e-06	0.000131636	-0.835757
ENSG00000123427	METTL21B	2.31284e-06	0.000135333	-3.25909
ENSG00000211456	SACM1L	2.37049e-06	0.000138083	-1.19328
ENSG00000205323	SARNP	2.41855e-06	0.000140254	-1.80555
ENSG00000033178	UBA6	2.43499e-06	0.00014058	-0.773376
ENSG00000178974	FBXO34	2.48026e-06	0.00014256	-1.27743
ENSG00000198914	POU3F3	2.50628e-06	0.000142792	-6.02831
ENSG00000023516	AKAP11	2.54327e-06	0.000144267	-1.22052
ENSG00000134152	KATNBL1	2.55845e-06	0.000144497	-3.7657
ENSG00000115942	ORC2	2.73221e-06	0.000152324	-1.11714
ENSG00000159882	ZNF230	2.80492e-06	0.000155046	-2.63961
ENSG00000164118	CEP44	2.90792e-06	0.000158714	-0.878966
ENSG00000076321	KLHL20	3.3109e-06	0.000178459	-2.04552
ENSG00000170500	LONRF2	3.48917e-06	0.000185755	-1.25922
ENSG00000137494	ANKRD42	3.55019e-06	0.000188232	-2.78677
ENSG00000196715	VKORC1L1	3.6044e-06	0.00019033	-1.32445
ENSG00000177542	SLC25A22	3.91308e-06	0.000203323	-0.869998
ENSG00000135679	MDM2	4.00316e-06	0.00020683	-1.6581
ENSG00000255872	RP11-613M10.9	4.08146e-06	0.000209558	-1.6661
ENSG00000154265	ABCA5	4.27921e-06	0.000217136	-2.15687
ENSG00000172663	TMEM134	4.31335e-06	0.000218017	-1.79603
ENSG00000119383	PPP2R4	4.42987e-06	0.000221323	-1.07856
ENSG00000141447	OSBPL1A	4.4781e-06	0.000222876	-1.89037
ENSG00000137337	MDC1	4.62176e-06	0.000227412	-0.769381
ENSG00000061936	SFSWAP	5.0362e-06	0.000245941	-1.44845
ENSG00000074696	PTPLAD1	5.06538e-06	0.000246439	-0.373821
ENSG00000157191	NECAP2	5.11327e-06	0.000247841	-1.13669
ENSG00000117475	BLZF1	5.22697e-06	0.00025241	-1.41354
ENSG00000198001	IRAK4	5.35345e-06	0.000253742	-1.61368
ENSG00000103264	FBXO31	5.36533e-06	0.000253742	-1.21422
ENSG00000135318	NT5E	5.36641e-06	0.000253742	-0.492048
ENSG00000135269	TES	5.39984e-06	0.000254145	-0.57744
ENSG00000175931	UBE2O	5.66763e-06	0.000264829	-0.940022
ENSG00000173660	UQCRH	5.74957e-06	0.000267695	-0.481803
ENSG00000177889	UBE2N	6.23288e-06	0.000286096	-0.699635
ENSG00000101928	MOSPD1	6.52608e-06	0.000298499	-0.970098
ENSG00000166444	ST5	6.68064e-06	0.000300282	-1.70938
ENSG00000177030	DEAF1	6.66791e-06	0.000300282	-1.11989
ENSG00000101546	RBFA	7.06444e-06	0.000314271	-0.935679
ENSG00000143376	SNX27	7.68833e-06	0.000337403	-1.8387
ENSG00000104415	WISP1	8.01073e-06	0.000346864	-3.14856
ENSG00000153208	MERTK	7.99669e-06	0.000346864	-2.4799
ENSG00000037897	METTL1	8.54245e-06	0.000359979	-1.48255
ENSG00000176732	PFN4	8.66585e-06	0.000363127	-2.19988
ENSG00000177239	MAN1B1	8.95746e-06	0.000371749	-1.14742
ENSG00000185090	MANEAL	9.14752e-06	0.000377226	-1.7354
ENSG00000172716	SLFN11	9.35043e-06	0.000381265	-0.882633
ENSG00000075945	KIFAP3	1.01052e-05	0.000396577	-1.29846
ENSG00000156110	ADK	1.00806e-05	0.000396577	-0.974177
ENSG00000173809	TDRD12	1.06536e-05	0.000415586	-1.78031
ENSG00000178397	FAM220A	1.12584e-05	0.000432682	-2.00685
ENSG00000140323	DISP2	1.14528e-05	0.000436281	-1.40907
ENSG00000110031	LPXN	1.19063e-05	0.000448956	-4.363
ENSG00000171241	SHCBP1	1.20822e-05	0.000453604	-0.881301
ENSG00000138382	METTL5	1.21504e-05	0.000454054	-0.835537
ENSG00000157954	WIPI2	1.25347e-05	0.000466548	-1.08357
ENSG00000168234	TTC39C	1.3237e-05	0.000489883	-1.78184
ENSG00000204130	RUFY2	1.35302e-05	0.000499311	-0.707647
ENSG00000125652	ALKBH7	1.39455e-05	0.000508855	-1.54168
ENSG00000164626	KCNK5	1.42648e-05	0.00051883	-2.12668
ENSG00000164074	C4orf29	1.48732e-05	0.000535186	-2.06524
ENSG00000175322	ZNF519	1.48697e-05	0.000535186	-1.71434
ENSG00000175634	RPS6KB2	1.50237e-05	0.00053911	-0.962262
ENSG00000133104	SPG20	1.51639e-05	0.000542641	-0.934854
ENSG00000125818	PSMF1	1.53206e-05	0.000546742	-1.07549
ENSG00000114993	RTKN	1.5421e-05	0.000547321	-1.73509
ENSG00000184983	NDUFA6	1.55411e-05	0.000550078	-0.613728
ENSG00000197181	PIWIL2	1.59508e-05	0.000552535	-2.16574
ENSG00000115840	SLC25A12	1.58642e-05	0.000552535	-1.68738
ENSG00000023041	ZDHHC6	1.59452e-05	0.000552535	-1.50512
ENSG00000110911	SLC11A2	1.58236e-05	0.000552535	-1.12271
ENSG00000021776	AQR	1.57517e-05	0.000552535	-0.769538
ENSG00000028528	SNX1	1.5938e-05	0.000552535	-0.756521
ENSG00000164944	KIAA1429	1.57219e-05	0.000552535	-0.741839
ENSG00000117143	UAP1	1.58962e-05	0.000552535	-0.458651
ENSG00000141646	SMAD4	1.60462e-05	0.000554363	-1.08711
ENSG00000092470	WDR76	1.72254e-05	0.000585752	-1.15364
ENSG00000152749	GPR180	1.77442e-05	0.000598695	-0.881459
ENSG00000186166	CCDC84	1.78831e-05	0.000600274	-0.695893
ENSG00000137161	CNPY3	1.78834e-05	0.000600274	-0.562217
ENSG00000104957	CCDC130	1.80609e-05	0.000603114	-2.87846
ENSG00000215301	DDX3X	1.88741e-05	0.000628652	-0.410569
ENSG00000164542	KIAA0895	1.90964e-05	0.000634432	-1.156
ENSG00000165300	SLITRK5	1.95111e-05	0.000642626	-2.1666
ENSG00000154781	CCDC174	1.98064e-05	0.000646445	-2.29171
ENSG00000076554	TPD52	1.97852e-05	0.000646445	-0.776226
ENSG00000139223	ANP32D	2.1327e-05	0.00068236	-2.79774
ENSG00000137185	ZSCAN9	2.14879e-05	0.000684137	-2.86681
ENSG00000114423	CBLB	2.19246e-05	0.000689591	-4.48772
ENSG00000183647	ZNF530	2.18069e-05	0.000689591	-2.70184
ENSG00000142657	PGD	2.18504e-05	0.000689591	-0.506779
ENSG00000135747	ZNF670	2.22928e-05	0.000692978	-1.98677
ENSG00000128408	RIBC2	2.22492e-05	0.000692978	-1.92537
ENSG00000134686	PHC2	2.22991e-05	0.000692978	-0.696243
ENSG00000231880	KBTBD4	2.24656e-05	0.000696487	-3.3126
ENSG00000177125	ZBTB34	2.34315e-05	0.000721267	-2.36622
ENSG00000165475	CRYL1	2.46278e-05	0.000742263	-3.33753
ENSG00000113282	CLINT1	2.52467e-05	0.000759153	-0.613268
ENSG00000137776	SLTM	2.55685e-05	0.000764971	-1.43287
ENSG00000111181	SLC6A12	2.56168e-05	0.000764971	-1.41222
ENSG00000115850	LCT	2.72489e-05	0.000802637	-4.22698
ENSG00000130711	PRDM12	2.74497e-05	0.000804901	-3.11354
ENSG00000109445	ZNF330	2.74346e-05	0.000804901	-0.798897
ENSG00000151576	QTRTD1	2.80945e-05	0.000821955	-0.852464
ENSG00000183690	EFHC2	2.84729e-05	0.000827434	-2.68592
ENSG00000196793	ZNF239	2.96769e-05	0.000855249	-2.27993
ENSG00000092853	CLSPN	2.96934e-05	0.000855249	-0.751903
ENSG00000175354	PTPN2	2.98835e-05	0.000858821	-1.6194
ENSG00000110852	CLEC2B	3.00156e-05	0.000860712	-2.31188
ENSG00000076604	TRAF4	3.0713e-05	0.000874916	-1.4192
ENSG00000028839	TBPL1	3.14212e-05	0.000893132	-2.16098
ENSG00000130066	SAT1	3.18247e-05	0.000900661	-1.19258
ENSG00000136485	DCAF7	3.20926e-05	0.000906266	-0.939101
ENSG00000110880	CORO1C	3.39656e-05	0.00095089	-0.486279
ENSG00000164953	TMEM67	3.40903e-05	0.000952328	-1.55853
ENSG00000233280	CRYBG3	3.46279e-05	0.000965271	-1.22492
ENSG00000102738	MRPS31	3.48465e-05	0.000969286	-1.70586
ENSG00000148426	PROSER2	3.54745e-05	0.000975064	-3.51054
ENSG00000083535	PIBF1	3.57298e-05	0.000975064	-1.12119
ENSG00000196290	NIF3L1	3.57245e-05	0.000975064	-0.980918
ENSG00000196937	FAM3C	3.6093e-05	0.000980855	-0.656842
ENSG00000170956	CEACAM3	3.63532e-05	0.000981764	-3.97851
ENSG00000151687	ANKAR	3.78615e-05	0.0010128	-2.29498
ENSG00000165309	ARMC3	3.86337e-05	0.00102353	-3.13191
ENSG00000096654	ZNF184	3.86875e-05	0.00102353	-1.64346
ENSG00000011405	PIK3C2A	3.86493e-05	0.00102353	-0.527145
ENSG00000110987	BCL7A	3.88767e-05	0.00102436	-1.04206
ENSG00000134440	NARS	4.01161e-05	0.00105166	-1.02652
ENSG00000203546	RP11-176H8.1	4.32275e-05	0.00112305	-1.53351
ENSG00000105516	DBP	4.37653e-05	0.00113249	-1.1471
ENSG00000174197	MGA	4.46131e-05	0.00115214	-0.712074
ENSG00000141027	NCOR1	4.48073e-05	0.00115485	-0.946589
ENSG00000173535	TNFRSF10C	4.52593e-05	0.00116419	-2.23871
ENSG00000135414	GDF11	4.58902e-05	0.00117345	-2.66335
ENSG00000070785	EIF2B3	4.58668e-05	0.00117345	-1.36074
ENSG00000106004	HOXA5	4.61144e-05	0.00117687	-2.98454
ENSG00000135776	ABCB10	4.64061e-05	0.00117873	-1.21307
ENSG00000138660	AP1AR	4.65997e-05	0.00117998	-1.20168
ENSG00000176371	ZSCAN2	4.74244e-05	0.00118698	-1.83837
ENSG00000177485	ZBTB33	4.73876e-05	0.00118698	-0.933097
ENSG00000057608	GDI2	4.76635e-05	0.00119067	-0.446438
ENSG00000163617	KIAA1407	4.78309e-05	0.00119256	-1.90497
ENSG00000113356	POLR3G	4.79945e-05	0.00119435	-1.49618
ENSG00000011260	UTP18	4.97022e-05	0.00122744	-0.750934
ENSG00000198105	ZNF248	4.98232e-05	0.00122809	-2.02743
ENSG00000197535	MYO5A	5.02488e-05	0.00123624	-0.968863
ENSG00000178904	DPY19L3	5.10678e-05	0.00124419	-1.64963
ENSG00000166575	TMEM135	5.2861e-05	0.0012787	-1.29615
ENSG00000138834	MAPK8IP3	5.31762e-05	0.00128394	-2.14424
ENSG00000157895	C12orf43	5.33901e-05	0.00128671	-2.4153
ENSG00000164093	PITX2	5.36935e-05	0.00129127	-4.757
ENSG00000135124	P2RX4	5.37781e-05	0.00129127	-3.36791
ENSG00000251569	RP11-724O16.1	5.45534e-05	0.00130324	-2.07429
ENSG00000054611	TBC1D22A	5.87712e-05	0.00138807	-1.58556
ENSG00000152620	NADK2	5.90411e-05	0.00138939	-0.892826
ENSG00000115368	WDR75	6.03844e-05	0.00141843	-0.399661
ENSG00000196917	HCAR1	6.09363e-05	0.00142624	-1.95576
ENSG00000006118	TMEM132A	6.11407e-05	0.00142845	-0.948481
ENSG00000164654	MIOS	6.21394e-05	0.00144399	-0.705404
ENSG00000120688	WBP4	6.3824e-05	0.00147522	-1.40437
ENSG00000119408	NEK6	6.43582e-05	0.00148229	-1.5676
ENSG00000119326	CTNNAL1	6.53385e-05	0.00149402	-0.76874
ENSG00000115233	PSMD14	6.51244e-05	0.00149402	-0.444734
ENSG00000198276	UCKL1	6.98019e-05	0.00157145	-0.553492
ENSG00000139372	TDG	6.99676e-05	0.00157246	-0.924958
ENSG00000160226	C21orf2	7.01537e-05	0.00157392	-2.89949
ENSG00000159753	RLTPR	7.14867e-05	0.00159542	-2.91649
ENSG00000172123	SLFN12	7.23968e-05	0.00160758	-1.7651
ENSG00000111845	PAK1IP1	7.6131e-05	0.00167902	-0.780008
ENSG00000116350	SRSF4	8.03007e-05	0.00175312	-0.577775
ENSG00000000457	SCYL3	8.0736e-05	0.00175966	-1.11668
ENSG00000085382	HACE1	8.2192e-05	0.00178541	-1.86047
ENSG00000125249	RAP2A	8.26678e-05	0.00178679	-1.20337
ENSG00000154710	RABGEF1	8.26681e-05	0.00178679	-1.15445
ENSG00000152782	PANK1	8.34432e-05	0.00180054	-1.69511
ENSG00000136147	PHF11	8.48309e-05	0.00182443	-1.34896
ENSG00000100319	ZMAT5	8.51163e-05	0.00182617	-1.25198
ENSG00000088298	EDEM2	8.64491e-05	0.001847	-1.24567
ENSG00000118482	PHF3	8.69658e-05	0.00185499	-0.885493
ENSG00000156475	PPP2R2B	8.88335e-05	0.00189172	-2.52526
ENSG00000115239	GPR75-ASB3	8.91104e-05	0.00189451	-3.38513
ENSG00000198911	SREBF2	9.07776e-05	0.00192366	-1.29472
ENSG00000163781	TOPBP1	9.07557e-05	0.00192366	-0.561308
ENSG00000125166	GOT2	9.11323e-05	0.00192803	-0.677093
ENSG00000177370	TIMM22	9.21024e-05	0.00194538	-3.35069
ENSG00000138050	THUMPD2	9.59584e-05	0.0020034	-2.64733
ENSG00000099338	CATSPERG	9.60828e-05	0.0020034	-2.5174
ENSG00000163053	SLC16A14	9.94098e-05	0.00206199	-1.59908
ENSG00000148110	HIATL1	9.92545e-05	0.00206199	-0.664878
ENSG00000100105	PATZ1	0.00010114	0.00209206	-1.34631
ENSG00000172667	ZMAT3	0.000101892	0.00210123	-1.5642
ENSG00000205726	ITSN1	0.000101907	0.00210123	-0.490219
ENSG00000123609	NMI	0.00010334	0.00212068	-1.07271
ENSG00000068366	ACSL4	0.0001073	0.00218126	-0.826587
ENSG00000203965	EFCAB7	0.0001106	0.00223089	-2.22476
ENSG00000173011	TADA2B	0.000111496	0.00224548	-1.2986
ENSG00000138376	BARD1	0.000113458	0.00227734	-1.32678
ENSG00000198492	YTHDF2	0.000117163	0.00233786	-0.60048
ENSG00000166145	SPINT1	0.000121224	0.00239317	-2.05781
ENSG00000108688	CCL7	0.00012429	0.00243519	-2.68121
ENSG00000074416	MGLL	0.000124506	0.00243575	-4.23429
ENSG00000028310	BRD9	0.000125266	0.00244325	-0.680536
ENSG00000105143	SLC1A6	0.000128522	0.00249179	-1.09088
ENSG00000169894	MUC3A	0.000128797	0.00249339	-3.96629
ENSG00000196459	TRAPPC2	0.000130067	0.00250734	-1.14189
ENSG00000070831	CDC42	0.000129728	0.00250734	-0.500521
ENSG00000137962	ARHGAP29	0.000132031	0.00253711	-0.68158
ENSG00000136108	CKAP2	0.00013852	0.00265394	-0.497518
ENSG00000249209	AP000304.12	0.000138859	0.00265653	-3.60878
ENSG00000123374	CDK2	0.000139865	0.00266791	-0.662504
ENSG00000167178	ISLR2	0.000140345	0.00267314	-4.2394
ENSG00000168827	GFM1	0.000144302	0.00272058	-0.514722
ENSG00000269955	LUC7L2	0.000146652	0.00275291	-0.632597
ENSG00000141580	WDR45B	0.000150968	0.00282576	-0.902194
ENSG00000102580	DNAJC3	0.000153592	0.0028666	-0.812077
ENSG00000256061	DYX1C1	0.000155555	0.00287445	-2.45595
ENSG00000088448	ANKRD10	0.000155561	0.00287445	-1.53644
ENSG00000075413	MARK3	0.000154726	0.00287445	-1.16587
ENSG00000140464	PML	0.000154924	0.00287445	-0.908183
ENSG00000129460	NGDN	0.00015743	0.00290484	-0.932264
ENSG00000108395	TRIM37	0.00015987	0.00294152	-0.629649
ENSG00000160678	S100A1	0.000161192	0.00294912	-2.43779
ENSG00000163161	ERCC3	0.000160768	0.00294912	-1.15934
ENSG00000143512	HHIPL2	0.00016275	0.00296928	-0.890733
ENSG00000116957	TBCE	0.0001654	0.00300076	-0.978277
ENSG00000122952	ZWINT	0.000166232	0.00301165	-0.639234
ENSG00000038274	MAT2B	0.000166505	0.00301239	-0.647426
ENSG00000153029	MR1	0.000168452	0.00304205	-2.24623
ENSG00000126368	NR1D1	0.000170523	0.00307226	-1.29469
ENSG00000171217	CLDN20	0.000174526	0.00312702	-2.21684
ENSG00000132740	IGHMBP2	0.000175263	0.00313159	-1.1029
ENSG00000142065	ZFP14	0.000176091	0.00314206	-1.59654
ENSG00000150756	FAM173B	0.000176419	0.0031436	-2.12805
ENSG00000008869	HEATR5B	0.000183052	0.00324204	-1.30788
ENSG00000117592	PRDX6	0.000189873	0.0033498	-0.396523
ENSG00000065615	CYB5R4	0.00019127	0.00336666	-1.83282
ENSG00000136379	ABHD17C	0.000192186	0.0033738	-2.23118
ENSG00000165661	QSOX2	0.00019443	0.00340384	-0.619287
ENSG00000180370	PAK2	0.000201272	0.00350942	-0.616616
ENSG00000151414	NEK7	0.000202999	0.0035348	-0.750845
ENSG00000171316	CHD7	0.000206359	0.00358849	-0.952834
ENSG00000184117	NIPSNAP1	0.000207827	0.00360631	-0.946719
ENSG00000114841	DNAH1	0.000210326	0.00363799	-1.15711
ENSG00000117868	ESYT2	0.000213155	0.00368203	-0.765454
ENSG00000144677	CTDSPL	0.00021568	0.00370947	-4.05063
ENSG00000102024	PLS3	0.000215822	0.00370947	-0.512012
ENSG00000198791	CNOT7	0.000216514	0.00371534	-3.87657
ENSG00000116199	FAM20B	0.000216957	0.00371804	-2.18049
ENSG00000075407	ZNF37A	0.000218945	0.00374716	-2.93682
ENSG00000176170	SPHK1	0.000221563	0.003782	-1.7263
ENSG00000100101	NOL12	0.000221878	0.00378241	-1.03694
ENSG00000168259	DNAJC7	0.000223287	0.00379184	-0.669883
ENSG00000214113	LYRM4	0.000228787	0.00385967	-0.988509
ENSG00000101391	CDK5RAP1	0.000231196	0.00388517	-1.01657
ENSG00000198756	COLGALT2	0.000238147	0.00398652	-2.91773
ENSG00000130544	ZNF557	0.000242762	0.00403258	-1.97806
ENSG00000140553	UNC45A	0.000242623	0.00403258	-0.592098
ENSG00000100888	CHD8	0.000243618	0.00403352	-0.763253
ENSG00000168118	RAB4A	0.00024375	0.00403352	-0.595512
ENSG00000169087	HSPBAP1	0.000244153	0.00403505	-2.07298
ENSG00000118707	TGIF2	0.000245228	0.00404767	-1.83666
ENSG00000115020	PIKFYVE	0.000247134	0.0040677	-1.09874
ENSG00000070081	NUCB2	0.000247381	0.0040677	-1.0214
ENSG00000091844	RGS17	0.000248052	0.00407356	-2.20693
ENSG00000100612	DHRS7	0.000254636	0.00417642	-0.889125
ENSG00000175087	PDIK1L	0.000256112	0.00419532	-1.43296
ENSG00000175073	VCPIP1	0.000259568	0.00424125	-0.90395
ENSG00000171720	HDAC3	0.000263741	0.00428785	-1.08065
ENSG00000116761	CTH	0.000264487	0.00429462	-2.42606
ENSG00000189007	ADAT2	0.000277524	0.00446168	-1.83887
ENSG00000141030	COPS3	0.000279003	0.00447438	-0.903224
ENSG00000158987	RAPGEF6	0.000279943	0.00448393	-2.0725
ENSG00000127922	SHFM1	0.000281456	0.00449153	-0.522203
ENSG00000206527	PTPLB	0.000282828	0.00450789	-1.22633
ENSG00000073111	MCM2	0.000290394	0.00460227	-0.519982
ENSG00000090612	ZNF268	0.000298566	0.00471003	-2.36111
ENSG00000198954	KIAA1279	0.000298773	0.00471003	-0.387084
ENSG00000113638	TTC33	0.000306762	0.0048128	-2.10559
ENSG00000047621	C12orf4	0.000306774	0.0048128	-1.31318
ENSG00000160193	WDR4	0.000308097	0.0048161	-2.677
ENSG00000105227	PRX	0.000307826	0.0048161	-1.30137
ENSG00000065057	NTHL1	0.000307967	0.0048161	-0.960927
ENSG00000172932	ANKRD13D	0.00031116	0.0048523	-2.64729
ENSG00000085982	USP40	0.000311622	0.00485367	-2.17984
ENSG00000176984	AP000679.2	0.000319223	0.00496018	-5.24096
ENSG00000085274	MYNN	0.000320003	0.00496636	-1.36124
ENSG00000105402	NAPA	0.000321733	0.00498725	-0.475155
ENSG00000168297	PXK	0.000322999	0.00499496	-0.854709
ENSG00000081386	ZNF510	0.000327652	0.00506088	-1.25012
ENSG00000164729	SLC35G3	0.000328593	0.00506338	-2.40555
ENSG00000034693	PEX3	0.000328526	0.00506338	-2.34216
ENSG00000173264	GPR137	0.000333643	0.00511691	-0.927751
ENSG00000171163	ZNF692	0.000338025	0.0051719	-2.07494
ENSG00000155850	SLC26A2	0.000346096	0.00528295	-0.494332
ENSG00000104147	OIP5	0.00035614	0.0053982	-1.02002
ENSG00000120837	NFYB	0.000357718	0.0054158	-2.69688
ENSG00000189164	ZNF527	0.000365214	0.00549089	-2.1498
ENSG00000167595	C19orf55	0.000365136	0.00549089	-1.33585
ENSG00000144481	TRPM8	0.000367158	0.00551373	-0.95194
ENSG00000268500	SIGLEC5	0.00036881	0.00553216	-5.33214
ENSG00000170873	MTSS1	0.000379388	0.00567118	-2.63942
ENSG00000256950	RP11-87C12.2	0.000384587	0.00572911	-1.15332
ENSG00000153922	CHD1	0.000406691	0.00601014	-0.721628
ENSG00000165186	PTCHD1	0.000407346	0.00601162	-1.72802
ENSG00000087586	AURKA	0.000409147	0.00602587	-0.870107
ENSG00000033800	PIAS1	0.000415831	0.00610355	-0.911208
ENSG00000175216	CKAP5	0.000415495	0.00610355	-0.29213
ENSG00000073849	ST6GAL1	0.000417438	0.00610675	-5.12146
ENSG00000119414	PPP6C	0.000417459	0.00610675	-0.76505
ENSG00000132286	TIMM10B	0.000429417	0.00626756	-2.16497
ENSG00000058272	PPP1R12A	0.000434953	0.00634124	-0.525249
ENSG00000185658	BRWD1	0.000435988	0.0063492	-1.42052
ENSG00000160613	PCSK7	0.000440313	0.00639784	-1.03728
ENSG00000153066	TXNDC11	0.000449098	0.00648197	-1.31807
ENSG00000105948	TTC26	0.000451029	0.00650262	-1.38018
ENSG00000253729	PRKDC	0.000452563	0.00651326	-0.52436
ENSG00000116747	TROVE2	0.000455605	0.00654681	-0.639428
ENSG00000123136	DDX39A	0.000463271	0.0066496	-0.584374
ENSG00000203791	METTL10	0.000465923	0.00667292	-0.826193
ENSG00000197020	ZNF100	0.000478453	0.00681459	-2.87599
ENSG00000109771	LRP2BP	0.000478939	0.00681459	-1.6989
ENSG00000140455	USP3	0.000478963	0.00681459	-0.943089
ENSG00000163832	ELP6	0.000481896	0.00684883	-1.83287
ENSG00000162623	TYW3	0.000484086	0.00687243	-1.52589
ENSG00000131370	SH3BP5	0.000485547	0.0068785	-2.0379
ENSG00000132749	MTL5	0.000493353	0.00698111	-1.21708
ENSG00000104833	TUBB4A	0.000502195	0.00706049	-1.58305
ENSG00000151726	ACSL1	0.000501745	0.00706049	-1.38269
ENSG00000040487	PQLC2	0.000502768	0.00706049	-0.699833
ENSG00000136280	CCM2	0.000508312	0.00712294	-0.580347
ENSG00000099917	MED15	0.000509885	0.00712961	-0.83018
ENSG00000119048	UBE2B	0.000516396	0.0071974	-0.41543
ENSG00000164494	PDSS2	0.000523835	0.00727766	-1.52055
ENSG00000149089	APIP	0.000530369	0.00736057	-0.738095
ENSG00000259066	RP11-371E8.4	0.000537719	0.00744166	-2.10613
ENSG00000215790	SLC35E2	0.000538456	0.00744166	-1.73259
ENSG00000163428	LRRC58	0.000543385	0.00749317	-0.939919
ENSG00000126243	LRFN3	0.000549881	0.00755694	-3.29911
ENSG00000100934	SEC23A	0.000549299	0.00755694	-0.758917
ENSG00000087502	ERGIC2	0.000550336	0.00755694	-0.624167
ENSG00000112249	ASCC3	0.000557589	0.00764845	-0.745212
ENSG00000169683	LRRC45	0.000563466	0.00771278	-1.91317
ENSG00000168303	MPLKIP	0.000568715	0.00773747	-1.39843
ENSG00000115904	SOS1	0.000567898	0.00773747	-1.20689
ENSG00000145362	ANK2	0.000579646	0.00784334	-2.24359
ENSG00000156603	MED19	0.000582764	0.00786297	-0.586982
ENSG00000197961	ZNF121	0.00058851	0.00791379	-0.98234
ENSG00000128683	GAD1	0.000598879	0.00799531	-1.63448
ENSG00000203734	ECT2L	0.000618807	0.00821073	-2.33441
ENSG00000174885	NLRP6	0.000629771	0.00833067	-2.6071
ENSG00000186104	CYP2R1	0.000640019	0.00842335	-2.36594
ENSG00000184719	RNLS	0.00064154	0.00843242	-1.53315
ENSG00000171505	OR1N1	0.000649399	0.00851231	-3.82429
ENSG00000153944	MSI2	0.000651148	0.00852662	-1.13064
ENSG00000093144	ECHDC1	0.000663761	0.00863954	-0.830289
ENSG00000133265	HSPBP1	0.000665527	0.00865385	-0.672984
ENSG00000051596	THOC3	0.000673713	0.00874023	-0.682604
ENSG00000117906	RCN2	0.000678413	0.00877651	-0.61361
ENSG00000138463	DIRC2	0.000697952	0.00896775	-1.52154
ENSG00000167196	FBXO22	0.000702543	0.00900892	-1.07822
ENSG00000149346	SLX4IP	0.000704524	0.00902541	-1.86683
ENSG00000136492	BRIP1	0.000710467	0.00909258	-0.653786
ENSG00000160233	LRRC3	0.000734036	0.00932986	-2.53464
ENSG00000169951	ZNF764	0.000736963	0.00934796	-1.98773
ENSG00000069812	HES2	0.000740107	0.00934823	-1.18547
ENSG00000131165	CHMP1A	0.000741315	0.00934921	-0.75973
ENSG00000140299	BNIP2	0.00074708	0.00939455	-1.10679
ENSG00000106038	EVX1	0.000748997	0.00940955	-5.66178
ENSG00000170779	CDCA4	0.000763959	0.00955132	-0.797957
ENSG00000089723	OTUB2	0.000766112	0.00955984	-1.44694
ENSG00000115808	STRN	0.000765657	0.00955984	-0.815256
ENSG00000169994	MYO7B	0.000776224	0.0096521	-2.23622
ENSG00000175106	TVP23C	0.000776477	0.0096521	-1.91136
ENSG00000041357	PSMA4	0.000782136	0.00971314	-0.662886
ENSG00000153266	FEZF2	0.000792498	0.00979501	-6.89123
ENSG00000135638	EMX1	0.000800217	0.00985291	-4.00422
ENSG00000109536	FRG1	0.000799999	0.00985291	-1.26875
ENSG00000058056	USP13	0.000805787	0.00990272	-1.19327
ENSG00000203877	RIPPLY2	0.000812134	0.00994606	-2.67528
ENSG00000109572	CLCN3	0.000817347	0.0099787	-1.74413
ENSG00000173905	GOLIM4	0.000818689	0.0099857	-0.934662
ENSG00000122707	RECK	0.000827009	0.0100683	-1.87642
ENSG00000164970	FAM219A	0.000836496	0.0101488	-1.72185
ENSG00000168778	TCTN2	0.000843314	0.0102189	-2.09047
ENSG00000083312	TNPO1	0.000847435	0.0102593	-0.25455
ENSG00000132170	PPARG	0.000860422	0.0103874	-0.423304
ENSG00000172465	TCEAL1	0.000862995	0.0104088	-1.14412
ENSG00000174547	MRPL11	0.000866401	0.0104402	-0.597398
ENSG00000143126	CELSR2	0.000868507	0.0104559	-1.68133
ENSG00000109790	KLHL5	0.000893212	0.0107037	-0.843026
ENSG00000177888	ZBTB41	0.0009036	0.0108182	-0.835687
ENSG00000065559	MAP2K4	0.000905632	0.0108226	-2.76405
ENSG00000070814	TCOF1	0.000921378	0.0109603	-0.713704
ENSG00000116459	ATP5F1	0.000926274	0.0109984	-0.353806
ENSG00000087470	DNM1L	0.000925455	0.0109984	-0.347639
ENSG00000040933	INPP4A	0.000936269	0.0110867	-0.623266
ENSG00000186088	GSAP	0.000938039	0.0110976	-2.0138
ENSG00000196305	IARS	0.000945488	0.0111654	-0.302501
ENSG00000085511	MAP3K4	0.000950234	0.0112064	-0.795552
ENSG00000115310	RTN4	0.000960981	0.0113174	-0.283778
ENSG00000050165	DKK3	0.000963177	0.0113323	-0.567281
ENSG00000168765	GSTM4	0.000974106	0.0114306	-1.05656
ENSG00000268964	ERVV-2	0.000977217	0.0114464	-4.55713
ENSG00000136153	LMO7	0.000986461	0.0115162	-2.82415
ENSG00000187498	COL4A1	0.00098563	0.0115162	-1.61743
ENSG00000145241	CENPC	0.000990434	0.0115491	-0.527515
ENSG00000155561	NUP205	0.000994945	0.0115913	-0.47799
ENSG00000137500	CCDC90B	0.00100076	0.0116382	-0.589712
ENSG00000160207	HSF2BP	0.00100194	0.0116414	-2.33479
ENSG00000170264	FAM161A	0.00100762	0.0116971	-2.63963
ENSG00000140526	ABHD2	0.00101002	0.0117144	-0.727353
ENSG00000214050	FBXO16	0.0010367	0.0119917	-1.05301
ENSG00000119335	SET	0.00104874	0.0121203	-0.483695
ENSG00000104472	CHRAC1	0.00105409	0.0121712	-1.20948
ENSG00000107187	LHX3	0.00106037	0.0122203	-3.01144
ENSG00000128656	CHN1	0.00107819	0.0123868	-2.88818
ENSG00000127445	PIN1	0.00107848	0.0123868	-0.534839
ENSG00000137501	SYTL2	0.00108158	0.0124114	-0.725442
ENSG00000187821	HELT	0.00109381	0.0125282	-7.33772
ENSG00000172819	RARG	0.00109465	0.0125282	-1.7044
ENSG00000205362	MT1A	0.0010998	0.012576	-0.844005
ENSG00000257704	PRR24	0.00110768	0.012655	-3.00906
ENSG00000185928	PAGR1	0.00111488	0.012726	-1.14965
ENSG00000249884	RNF103-CHMP3	0.00112006	0.012774	-0.938427
ENSG00000015285	WAS	0.00114236	0.0129941	-3.34689
ENSG00000055130	CUL1	0.00115029	0.0130729	-0.564829
ENSG00000163283	ALPP	0.001162	0.0131838	-0.999227
ENSG00000151151	IPMK	0.00116787	0.0132263	-1.72347
ENSG00000120662	MTRF1	0.00117613	0.0133083	-2.43818
ENSG00000101347	SAMHD1	0.00118316	0.0133761	-0.569613
ENSG00000154803	FLCN	0.00120631	0.0135906	-0.487557
ENSG00000095564	BTAF1	0.0012077	0.0135944	-1.21882
ENSG00000100604	CHGA	0.00121288	0.0136291	-4.66433
ENSG00000164109	MAD2L1	0.00122726	0.0137551	-1.61095
ENSG00000067208	EVI5	0.00125697	0.0139915	-0.81675
ENSG00000197562	RAB40C	0.00125529	0.0139915	-0.676448
ENSG00000066926	FECH	0.00126603	0.0140562	-0.714609
ENSG00000023445	BIRC3	0.00126544	0.0140562	-0.500643
ENSG00000101138	CSTF1	0.00126927	0.0140681	-0.505503
ENSG00000118420	UBE3D	0.00127518	0.0140975	-1.5468
ENSG00000112742	TTK	0.00129809	0.0143031	-0.594529
ENSG00000109674	NEIL3	0.00131416	0.0144464	-3.49547
ENSG00000070669	ASNS	0.00131793	0.0144716	-0.449083
ENSG00000113312	TTC1	0.00132083	0.0144912	-0.444136
ENSG00000261949	GFY	0.00132512	0.0145107	-2.66748
ENSG00000128228	SDF2L1	0.00132596	0.0145107	-0.642642
ENSG00000134871	COL4A2	0.00133557	0.0145913	-0.851097
ENSG00000136143	SUCLA2	0.00133823	0.0146081	-0.977655
ENSG00000140650	PMM2	0.00134429	0.0146296	-1.41457
ENSG00000122778	KIAA1549	0.00135475	0.0147142	-0.899592
ENSG00000198964	SGMS1	0.00136928	0.0148348	-1.52512
ENSG00000172428	MYEOV2	0.00137664	0.014865	-0.662392
ENSG00000174953	DHX36	0.00139249	0.0150029	-0.881607
ENSG00000104738	MCM4	0.00140888	0.0151502	-0.768879
ENSG00000140474	ULK3	0.00141673	0.015222	-1.02823
ENSG00000134438	RAX	0.00141821	0.0152232	-5.06743
ENSG00000178950	GAK	0.00141919	0.0152232	-1.13949
ENSG00000139726	DENR	0.00142386	0.0152576	-1.25588
ENSG00000101974	ATP11C	0.00143124	0.0152906	-1.58194
ENSG00000197208	SLC22A4	0.00143136	0.0152906	-1.10686
ENSG00000136709	WDR33	0.00143727	0.0153285	-0.799797
ENSG00000172469	MANEA	0.00145051	0.0154317	-0.702024
ENSG00000125814	NAPB	0.00146201	0.0155033	-2.9569
ENSG00000163286	ALPPL2	0.00147394	0.015617	-0.848024
ENSG00000146112	PPP1R18	0.00147528	0.0156185	-0.320285
ENSG00000101236	RNF24	0.00149641	0.0158036	-2.575
ENSG00000122218	COPA	0.00150081	0.0158371	-0.43341
ENSG00000188779	SKOR1	0.001509	0.0159106	-5.35916
ENSG00000196646	ZNF136	0.00151731	0.0159768	-1.17069
ENSG00000111358	GTF2H3	0.00152749	0.0160276	-0.708316
ENSG00000123297	TSFM	0.00153116	0.0160531	-0.548211
ENSG00000112139	MDGA1	0.00153729	0.0161044	-1.2747
ENSG00000080189	SLC35C2	0.00155142	0.0161611	-1.42869
ENSG00000164124	TMEM144	0.00156284	0.016241	-2.42101
ENSG00000196943	NOP9	0.00160844	0.0166749	-0.567514
ENSG00000188827	SLX4	0.00162128	0.0167782	-1.14379
ENSG00000141627	DYM	0.00162461	0.016789	-1.36579
ENSG00000131373	HACL1	0.00164084	0.0169151	-0.921124
ENSG00000186073	C15orf41	0.00165267	0.0169844	-1.44926
ENSG00000173698	GPR64	0.00169995	0.017393	-2.41455
ENSG00000110768	GTF2H1	0.00172292	0.0175811	-0.964221
ENSG00000145782	ATG12	0.00172835	0.0176227	-1.34826
ENSG00000110900	TSPAN11	0.0017355	0.0176679	-3.3142
ENSG00000163923	RPL39L	0.0017439	0.0177394	-0.996431
ENSG00000169575	VPREB1	0.00175082	0.017782	-3.2799
ENSG00000136286	MYO1G	0.00175294	0.0177896	-3.65927
ENSG00000100403	ZC3H7B	0.00177704	0.017978	-0.571323
ENSG00000241489	IDS	0.00178817	0.0180765	-1.53285
ENSG00000119013	NDUFB3	0.00179098	0.018079	-1.01937
ENSG00000257315	ZBED6	0.00180993	0.0182256	-0.475538
ENSG00000118596	SLC16A7	0.00182125	0.0183254	-2.08855
ENSG00000124313	IQSEC2	0.00182768	0.0183758	-2.57809
ENSG00000104783	KCNN4	0.00183582	0.0184054	-0.786624
ENSG00000196569	LAMA2	0.00184839	0.0185124	-1.25168
ENSG00000141551	CSNK1D	0.00185102	0.0185245	-0.379211
ENSG00000266208	CTD-2267D19.3	0.00187079	0.0186935	-1.88058
ENSG00000171928	TVP23B	0.00187985	0.0187696	-1.46347
ENSG00000092871	RFFL	0.00189685	0.0189103	-1.57005
ENSG00000198380	GFPT1	0.0019075	0.0190018	-0.367848
ENSG00000092929	UNC13D	0.00191633	0.0190171	-2.18189
ENSG00000186300	ZNF555	0.00192075	0.0190171	-1.55409
ENSG00000099337	KCNK6	0.00192038	0.0190171	-1.51498
ENSG00000118363	SPCS2	0.00191291	0.0190171	-0.459213
ENSG00000220702	RP1-32I10.10	0.0019294	0.0190882	-3.80086
ENSG00000110848	CD69	0.00194385	0.019202	-1.10864
ENSG00000124356	STAMBP	0.00194287	0.019202	-0.943679
ENSG00000177548	RABEP2	0.00195737	0.0192623	-0.619265
ENSG00000198682	PAPSS2	0.00195543	0.0192623	-0.423905
ENSG00000008196	TFAP2B	0.00196089	0.0192824	-3.13296
ENSG00000176018	LYSMD3	0.00197522	0.0194086	-1.70057
ENSG00000169548	ZNF280A	0.00199024	0.0195118	-2.98719
ENSG00000122592	HOXA7	0.00200544	0.0196461	-4.86671
ENSG00000188739	RBM34	0.00200906	0.0196518	-3.83231
ENSG00000183036	PCP4	0.00200898	0.0196518	-3.27833
ENSG00000171311	EXOSC1	0.0020121	0.0196668	-0.865449
ENSG00000115446	UNC50	0.00201938	0.0197231	-0.37771
ENSG00000108448	TRIM16L	0.00205659	0.0200263	-0.903066
ENSG00000186326	RGS9BP	0.00208884	0.0202795	-2.0089
ENSG00000130748	TMEM160	0.00211129	0.0204669	-1.01203
ENSG00000137055	PLAA	0.00211886	0.0205096	-0.912552
ENSG00000162775	RBM15	0.00211817	0.0205096	-0.809894
ENSG00000070950	RAD18	0.00213469	0.020613	-1.12089
ENSG00000148180	GSN	0.00213497	0.020613	-0.227703
ENSG00000065491	TBC1D22B	0.00213768	0.020615	-1.36628
ENSG00000136982	DSCC1	0.00214626	0.020632	-0.986353
ENSG00000115648	MLPH	0.00217227	0.0208557	-1.18466
ENSG00000168813	ZNF507	0.00217591	0.0208599	-1.34793
ENSG00000143811	PYCR2	0.00219798	0.0210559	-0.571174
ENSG00000182263	FIGN	0.00220378	0.0210804	-1.78325
ENSG00000125522	NPBWR2	0.00220587	0.0210848	-3.89061
ENSG00000152464	RPP38	0.00222236	0.0212268	-1.08099
ENSG00000117013	KCNQ4	0.00224071	0.0213194	-1.15198
ENSG00000132823	OSER1	0.0022419	0.0213194	-0.48251
ENSG00000131013	PPIL4	0.0022451	0.0213342	-0.424662
ENSG00000111817	DSE	0.00225315	0.0213794	-1.45045
ENSG00000163002	NUP35	0.00225306	0.0213794	-0.861942
ENSG00000136141	LRCH1	0.00225559	0.0213869	-1.34718
ENSG00000049246	PER3	0.00227252	0.0215004	-0.70092
ENSG00000186432	KPNA4	0.00227228	0.0215004	-0.513729
ENSG00000107551	RASSF4	0.00227604	0.0215181	-1.57498
ENSG00000137166	FOXP4	0.00228582	0.0215478	-1.7103
ENSG00000113163	COL4A3BP	0.00228304	0.0215478	-0.927261
ENSG00000132570	PCBD2	0.00228506	0.0215478	-0.85886
ENSG00000105976	MET	0.00229821	0.0216332	-0.427612
ENSG00000161057	PSMC2	0.00230569	0.0216879	-0.193467
ENSG00000166961	MS4A15	0.00232449	0.0218173	-4.62712
ENSG00000123178	SPRYD7	0.00234898	0.0220222	-0.942336
ENSG00000132664	POLR3F	0.00234971	0.0220222	-0.788151
ENSG00000145920	CPLX2	0.00236941	0.0221749	-3.87331
ENSG00000143367	TUFT1	0.00238028	0.0222605	-0.371587
ENSG00000184867	ARMCX2	0.00238575	0.0222795	-3.13695
ENSG00000135387	CAPRIN1	0.00238454	0.0222795	-0.251766
ENSG00000115738	ID2	0.00242913	0.0226684	-0.981576
ENSG00000100348	TXN2	0.00243896	0.0227275	-0.763916
ENSG00000115541	HSPE1	0.00244732	0.0227727	-0.433041
ENSG00000081913	PHLPP1	0.00245155	0.0227928	-2.19891
ENSG00000188124	OR2AG2	0.0024983	0.0230982	-3.23455
ENSG00000240344	PPIL3	0.00251234	0.0232114	-1.75579
ENSG00000243749	ZMYM6NB	0.00251796	0.0232468	-0.720471
ENSG00000121895	TMEM156	0.0025858	0.0237718	-3.6053
ENSG00000187091	PLCD1	0.0025954	0.0238263	-3.38976
ENSG00000146376	ARHGAP18	0.00262801	0.0240746	-0.667163
ENSG00000198959	TGM2	0.00263914	0.0241425	-0.83699
ENSG00000164746	C7orf57	0.00265746	0.0242582	-1.16191
ENSG00000162419	GMEB1	0.00265926	0.0242582	-0.510924
ENSG00000189299	FOXR2	0.00270703	0.0246249	-2.44327
ENSG00000111816	FRK	0.00273652	0.0248409	-2.56549
ENSG00000196074	SYCP2	0.00276613	0.0250747	-1.87459
ENSG00000133216	EPHB2	0.00276816	0.0250756	-0.779063
ENSG00000128789	PSMG2	0.00278937	0.0252149	-0.490609
ENSG00000144233	AMMECR1L	0.00286875	0.0258426	-0.578434
ENSG00000178104	PDE4DIP	0.00288177	0.0259419	-0.647106
ENSG00000105829	BET1	0.00291832	0.0261983	-2.02467
ENSG00000132155	RAF1	0.0029168	0.0261983	-1.1244
ENSG00000182541	LIMK2	0.00292341	0.0262259	-1.13427
ENSG00000160460	SPTBN4	0.00293082	0.0262691	-0.764763
ENSG00000155592	ZKSCAN2	0.00294222	0.0263219	-0.631505
ENSG00000175309	PHYKPL	0.00295694	0.0264354	-1.79857
ENSG00000215012	C22orf29	0.00297213	0.0265164	-1.18276
ENSG00000154122	ANKH	0.00298518	0.0266146	-3.01042
ENSG00000155868	MED7	0.0030076	0.0267961	-0.720771
ENSG00000189362	TMEM194B	0.00301581	0.0268342	-1.67479
ENSG00000144867	SRPRB	0.00302536	0.0268858	-0.270808
ENSG00000018189	RUFY3	0.00306352	0.0271825	-1.19879
ENSG00000187961	KLHL17	0.00306186	0.0271825	-0.858077
ENSG00000021355	SERPINB1	0.00306826	0.0271833	-0.491586
ENSG00000124406	ATP8A1	0.00308417	0.0272726	-3.76477
ENSG00000140479	PCSK6	0.00309323	0.0273155	-3.66737
ENSG00000161040	FBXL13	0.00311697	0.0274318	-2.51372
ENSG00000164742	ADCY1	0.00319203	0.0279222	-2.44772
ENSG00000198301	SDAD1	0.00319102	0.0279222	-0.655885
ENSG00000156398	SFXN2	0.00321727	0.0280862	-1.78452
ENSG00000139193	CD27	0.00322515	0.0281268	-2.22318
ENSG00000265817	FSBP	0.00322625	0.0281268	-0.783193
ENSG00000166171	DPCD	0.00327455	0.0284524	-1.55198
ENSG00000197045	GMFB	0.00328708	0.0285231	-0.714962
ENSG00000174891	RSRC1	0.00331298	0.0287096	-3.24331
ENSG00000196966	HIST1H3E	0.00332115	0.0287395	-1.4739
ENSG00000174326	SLC16A11	0.00332825	0.0287651	-4.66615
ENSG00000166796	LDHC	0.00333302	0.0287872	-5.16948
ENSG00000174373	RALGAPA1	0.00333957	0.0288246	-1.7445
ENSG00000267303	CTD-2369P2.12	0.00335017	0.0288969	-2.02056
ENSG00000087448	KLHL42	0.0033675	0.0290233	-0.317591
ENSG00000168936	TMEM129	0.00337216	0.0290288	-1.75391
ENSG00000166963	MAP1A	0.00337446	0.0290293	-2.48763
ENSG00000198538	ZNF28	0.00338578	0.0291074	-1.73744
ENSG00000121905	HPCA	0.00342467	0.0294223	-1.5613
ENSG00000259803	SLC22A31	0.00347999	0.029799	-1.00937
ENSG00000244274	DBNDD2	0.00348943	0.0298208	-0.337707
ENSG00000126091	ST3GAL3	0.0035617	0.0303586	-3.10629
ENSG00000142556	ZNF614	0.00357712	0.03047	-4.41876
ENSG00000120800	UTP20	0.00358704	0.0305345	-0.36146
ENSG00000132256	TRIM5	0.00359246	0.0305606	-0.798036
ENSG00000142182	DNMT3L	0.00360299	0.0306101	-1.57673
ENSG00000127870	RNF6	0.00360564	0.0306126	-0.556358
ENSG00000171867	PRNP	0.00361356	0.0306398	-0.493362
ENSG00000166260	COX11	0.00367073	0.0310434	-0.752201
ENSG00000133106	EPSTI1	0.003687	0.0311272	-2.77436
ENSG00000198643	FAM3D	0.0037071	0.0312696	-4.32824
ENSG00000174652	ZNF266	0.00371965	0.0313348	-1.42421
ENSG00000145919	BOD1	0.0037305	0.0313909	-1.08737
ENSG00000155640	C10orf12	0.00373632	0.0314141	-1.00705
ENSG00000258790	KIAA0391	0.00374857	0.0314967	-0.92462
ENSG00000119537	KDSR	0.00381562	0.0320187	-0.200122
ENSG00000181218	HIST3H2A	0.00383875	0.032192	-0.661232
ENSG00000135617	PRADC1	0.00384542	0.0322271	-1.80322
ENSG00000205659	LIN52	0.00388154	0.0324879	-1.31913
ENSG00000127948	POR	0.00389949	0.0325998	-0.599441
ENSG00000140400	MAN2C1	0.00389993	0.0325998	-0.550636
ENSG00000104774	MAN2B1	0.00391811	0.0327307	-0.430321
ENSG00000166855	CLPX	0.00392738	0.032766	-0.282053
ENSG00000102030	NAA10	0.00395625	0.0329857	-0.724075
ENSG00000172239	PAIP1	0.0039699	0.0330571	-0.571797
ENSG00000185864	NPIPB4	0.00397319	0.0330633	-3.37221
ENSG00000214114	MYCBP	0.003982	0.0331153	-1.01275
ENSG00000237651	C2orf74	0.0040049	0.0332632	-2.12534
ENSG00000110446	SLC15A3	0.00400236	0.0332632	-2.03937
ENSG00000090372	STRN4	0.00401305	0.0333096	-0.555304
ENSG00000129675	ARHGEF6	0.00404507	0.0334938	-1.2044
ENSG00000204977	TRIM13	0.00404556	0.0334938	-0.883764
ENSG00000001167	NFYA	0.00404107	0.0334938	-0.51875
ENSG00000269093	AC007773.3	0.00406178	0.0336013	-2.11825
ENSG00000113456	RAD1	0.0040663	0.0336013	-0.758508
ENSG00000143632	ACTA1	0.00407724	0.0336137	-3.12287
ENSG00000128917	DLL4	0.00407755	0.0336137	-2.57471
ENSG00000188352	FOCAD	0.0040779	0.0336137	-1.07284
ENSG00000139438	FAM222A	0.004111	0.0338415	-2.19691
ENSG00000164104	HMGB2	0.0041464	0.0340897	-0.583038
ENSG00000161992	C16orf11	0.00418703	0.0343585	-0.857501
ENSG00000105852	PON3	0.0042233	0.0345688	-1.5362
ENSG00000102271	KLHL4	0.00423234	0.0346033	-0.978384
ENSG00000213585	VDAC1	0.00424457	0.0346556	-0.377345
ENSG00000068885	IFT80	0.0042493	0.0346724	-0.935904
ENSG00000100211	CBY1	0.00425767	0.034697	-2.69645
ENSG00000122591	FAM126A	0.00427512	0.0348174	-1.9103
ENSG00000119782	FKBP1B	0.00429469	0.034933	-4.39341
ENSG00000159625	CCDC135	0.00435844	0.0353718	-3.43094
ENSG00000197050	ZNF420	0.00436225	0.0353718	-1.20946
ENSG00000204386	NEU1	0.00436098	0.0353718	-0.862207
ENSG00000170959	DCDC1	0.00437988	0.0354484	-3.05929
ENSG00000271793	RP11-321N4.5	0.00437792	0.0354484	-1.51664
ENSG00000115963	RND3	0.00438724	0.0354859	-0.423601
ENSG00000186812	ZNF397	0.00440539	0.0355883	-1.29282
ENSG00000154783	FGD5	0.00443657	0.0357735	-1.69978
ENSG00000197408	CYP2B6	0.00448704	0.0360464	-4.01752
ENSG00000138119	MYOF	0.00448707	0.0360464	-0.354602
ENSG00000064199	SPA17	0.00449411	0.0360584	-0.666237
ENSG00000169251	NMD3	0.00453671	0.0362658	-0.572848
ENSG00000165416	SUGT1	0.00454236	0.0362886	-0.586404
ENSG00000243335	KCTD7	0.00457791	0.0364829	-1.73937
ENSG00000129493	HEATR5A	0.00459039	0.0365375	-0.73091
ENSG00000165244	ZNF367	0.00463147	0.0367574	-1.72978
ENSG00000155760	FZD7	0.00467883	0.0370598	-0.511404
ENSG00000183773	AIFM3	0.0046837	0.0370654	-2.91321
ENSG00000100711	ZFYVE21	0.00468525	0.0370654	-0.466849
ENSG00000165283	STOML2	0.00469231	0.0370761	-0.319655
ENSG00000102003	SYP	0.00473747	0.0374102	-4.3752
ENSG00000149262	INTS4	0.0047598	0.0375409	-0.477111
ENSG00000184898	RBM43	0.00477715	0.0376164	-1.26702
ENSG00000132463	GRSF1	0.00477806	0.0376164	-0.315889
ENSG00000004777	ARHGAP33	0.00478805	0.0376505	-1.9099
ENSG00000115207	GTF3C2	0.00478819	0.0376505	-0.538662
ENSG00000100462	PRMT5	0.00480009	0.0376984	-0.885888
ENSG00000013563	DNASE1L1	0.00479924	0.0376984	-0.793945
ENSG00000113812	ACTR8	0.00481493	0.0377693	-1.47788
ENSG00000160959	LRRC14	0.00484529	0.0379011	-1.09348
ENSG00000183765	CHEK2	0.00485723	0.0379407	-1.5307
ENSG00000164091	WDR82	0.00486952	0.0380139	-0.521657
ENSG00000182185	RAD51B	0.00488036	0.0380756	-1.86875
ENSG00000168116	KIAA1586	0.00492158	0.0382822	-0.819966
ENSG00000144827	ABHD10	0.00495714	0.0385357	-0.33509
ENSG00000139323	POC1B	0.00496266	0.0385445	-0.92146
ENSG00000114767	RRP9	0.0049642	0.0385445	-0.606572
ENSG00000147526	TACC1	0.00500092	0.0387601	-0.934739
ENSG00000059573	ALDH18A1	0.00500013	0.0387601	-0.701061
ENSG00000165609	NUDT5	0.00504219	0.0390228	-0.808518
ENSG00000142405	NLRP12	0.00508432	0.0392193	-3.20351
ENSG00000095464	PDE6C	0.00513663	0.0395523	-3.36889
ENSG00000254019	RP11-10J21.3	0.00513378	0.0395523	-1.71301
ENSG00000113838	TBCCD1	0.00519574	0.0399602	-1.46819
ENSG00000133597	ADCK2	0.00524273	0.0402364	-1.09038
ENSG00000141698	NT5C3B	0.00524405	0.0402364	-1.01534
ENSG00000176165	FOXG1	0.00528674	0.0404683	-5.84982
ENSG00000163312	HELQ	0.00528577	0.0404683	-1.6475
ENSG00000142186	SCYL1	0.00529111	0.0404779	-0.615395
ENSG00000181744	C3orf58	0.00532042	0.0406304	-1.26746
ENSG00000132199	ENOSF1	0.00532006	0.0406304	-0.584712
ENSG00000136950	ARPC5L	0.00531483	0.0406304	-0.545409
ENSG00000113597	TRAPPC13	0.00534827	0.0407805	-1.08914
ENSG00000110675	ELMOD1	0.0053552	0.0407805	-1.02797
ENSG00000121310	ECHDC2	0.00534571	0.0407805	-0.967672
ENSG00000114279	FGF12	0.0053623	0.0408062	-1.87541
ENSG00000067066	SP100	0.00536677	0.0408163	-0.522182
ENSG00000179454	KLHL28	0.00541882	0.041164	-0.994856
ENSG00000174898	CATSPERD	0.00543483	0.041249	-3.2714
ENSG00000163346	PBXIP1	0.00543677	0.041249	-0.703125
ENSG00000135625	EGR4	0.00549656	0.0416571	-1.02898
ENSG00000118777	ABCG2	0.00555388	0.0419935	-0.422461
ENSG00000129559	NEDD8	0.00556363	0.0420428	-0.447958
ENSG00000185250	PPIL6	0.00557749	0.042123	-4.03598
ENSG00000235608	NKX1-1	0.0055896	0.04219	-5.90196
ENSG00000152193	RNF219	0.00559641	0.0422168	-0.556814
ENSG00000180902	D2HGDH	0.00560548	0.0422607	-0.405179
ENSG00000145725	PPIP5K2	0.00564137	0.0424574	-1.34497
ENSG00000112941	PAPD7	0.00564473	0.0424581	-0.794094
ENSG00000143373	ZNF687	0.00568866	0.042739	-0.853579
ENSG00000142655	PEX14	0.0057629	0.0432467	-0.858796
ENSG00000182118	FAM89A	0.00584651	0.0437226	-3.39035
ENSG00000143258	USP21	0.00589966	0.0440947	-2.14043
ENSG00000165660	FAM175B	0.00592062	0.0442259	-0.541217
ENSG00000122882	ECD	0.00594933	0.0443893	-0.869069
ENSG00000136099	PCDH8	0.00596759	0.044449	-3.25962
ENSG00000176994	SMCR8	0.00600918	0.0446563	-1.23254
ENSG00000179387	ELMOD2	0.00602881	0.0447521	-1.15984
ENSG00000181291	TMEM132E	0.0060533	0.0448303	-2.70708
ENSG00000136521	NDUFB5	0.00605261	0.0448303	-0.346417
ENSG00000164172	MOCS2	0.00606271	0.0448489	-1.89801
ENSG00000155903	RASA2	0.00606145	0.0448489	-1.16199
ENSG00000156860	FBRS	0.00612962	0.0452151	-0.637516
ENSG00000066027	PPP2R5A	0.00613312	0.0452153	-0.343205
ENSG00000124783	SSR1	0.00613861	0.04523	-0.331096
ENSG00000179709	NLRP8	0.00621004	0.0456269	-4.31405
ENSG00000137135	ARHGEF39	0.00622719	0.0456754	-0.625414
ENSG00000111276	CDKN1B	0.00628823	0.0460711	-0.931052
ENSG00000147874	HAUS6	0.00630361	0.0461188	-1.13406
ENSG00000173614	NMNAT1	0.00631166	0.0461387	-1.3358
ENSG00000095397	DFNB31	0.00632583	0.0462162	-1.11239
ENSG00000090376	IRAK3	0.00633769	0.0462509	-2.27126
ENSG00000164651	SP8	0.00635259	0.0463119	-6.62034
ENSG00000188004	C1orf204	0.00643081	0.0468515	-1.55281
ENSG00000113971	NPHP3	0.00654036	0.0475963	-1.2772
ENSG00000168246	UBTD2	0.00654817	0.0476264	-1.24311
ENSG00000125531	C20orf195	0.00656768	0.0477149	-2.8367
ENSG00000241978	AKAP2	0.00656516	0.0477149	-0.915758
ENSG00000181381	DDX60L	0.00666472	0.0483387	-1.32916
ENSG00000136535	TBR1	0.00667497	0.0483405	-4.26551
ENSG00000103184	SEC14L5	0.00666891	0.0483405	-3.37186
ENSG00000213892	CEACAM16	0.00667612	0.0483405	-2.5132
ENSG00000119686	FLVCR2	0.00668003	0.0483418	-0.596607
ENSG00000114107	CEP70	0.00671769	0.0484856	-0.125167
ENSG00000109736	MFSD10	0.0067495	0.0486548	-0.596743
ENSG00000070047	PHRF1	0.00677131	0.0487579	-0.575848
ENSG00000129682	FGF13	0.00686779	0.049316	-4.13757
ENSG00000149311	ATM	0.00688139	0.0493591	-0.572333
ENSG00000011007	TCEB3	0.00694469	0.0497582	-0.37514
ENSG00000160539	PPAPDC3	0.00695759	0.0498078	-2.17549
ENSG00000138434	SSFA2	0.00695929	0.0498078	-0.227305
ENSG00000136897	MRPL50	0.0070134	0.0499979	-0.596063
ENSG00000029363	BCLAF1	0.00701664	0.0499979	-0.269971
Supplementary Table S1B. Genes with increased translational efficiency (n=954; p<0.05 and q<0.05)
Gene ID	Gene Name	p-value	q-value	log2 Fold Change (Translational Efficiency)
ENSG00000172009	THOP1	0	0	1.72608
ENSG00000120742	SERP1	1.11022e-15	7.2109e-12	1.01093
ENSG00000099875	MKNK2	2.30149e-13	5.97928e-10	1.61086
ENSG00000263136	PAGR1	6.59806e-13	1.22441e-09	2.75397
ENSG00000163113	OTUD7B	4.45666e-12	5.7892e-09	2.00778
ENSG00000110200	ANAPC15	5.52203e-12	6.52101e-09	1.53835
ENSG00000142544	CTU1	1.37631e-11	1.37525e-08	3.57332
ENSG00000213297	ZNF625-ZNF20	2.42273e-11	2.06991e-08	2.91374
ENSG00000166794	PPIB	2.54954e-11	2.06991e-08	0.617101
ENSG00000177595	PIDD	5.25474e-11	4.01524e-08	1.56784
ENSG00000101181	MTG2	6.09987e-11	4.40207e-08	2.20793
ENSG00000132017	DCAF15	7.3065e-11	4.99534e-08	2.06615
ENSG00000065183	WDR3	8.69588e-11	5.64797e-08	1.31753
ENSG00000171606	ZNF274	1.10518e-10	6.83635e-08	3.02586
ENSG00000141452	C18orf8	3.30511e-10	1.71733e-07	1.79876
ENSG00000136932	C9orf156	3.52749e-10	1.75879e-07	5.55508
ENSG00000120068	HOXB8	3.65569e-10	1.75879e-07	2.51284
ENSG00000137177	KIF13A	4.34191e-10	2.01434e-07	2.43943
ENSG00000103126	AXIN1	4.86741e-10	2.11797e-07	2.53691
ENSG00000159445	THEM4	7.70022e-10	2.85788e-07	2.47103
ENSG00000185716	C16orf52	1.20182e-09	4.33656e-07	2.66928
ENSG00000130382	MLLT1	1.65134e-09	5.64498e-07	2.19991
ENSG00000151014	CCRN4L	2.08535e-09	6.94581e-07	1.71641
ENSG00000119878	CRIPT	2.31938e-09	7.53218e-07	1.82423
ENSG00000065060	UHRF1BP1	2.38358e-09	7.55187e-07	1.82172
ENSG00000119139	TJP2	2.5125e-09	7.77081e-07	1.20373
ENSG00000154832	CXXC1	2.76888e-09	8.36354e-07	1.85673
ENSG00000169136	ATF5	3.18377e-09	9.19047e-07	1.05778
ENSG00000169718	DUS1L	3.33042e-09	9.40481e-07	3.36818
ENSG00000189306	RRP7A	3.43559e-09	9.49538e-07	2.1188
ENSG00000125485	DDX31	3.96852e-09	1.07398e-06	2.13093
ENSG00000134690	CDCA8	6.26862e-09	1.66182e-06	1.00271
ENSG00000131115	ZNF227	6.62495e-09	1.72116e-06	3.46227
ENSG00000137171	KLC4	6.96306e-09	1.73943e-06	2.21159
ENSG00000198805	PNP	6.90845e-09	1.73943e-06	1.39302
ENSG00000128487	SPECC1	7.25602e-09	1.75376e-06	1.12029
ENSG00000147439	BIN3	7.45816e-09	1.76148e-06	2.41873
ENSG00000167900	TK1	7.95146e-09	1.81201e-06	0.727857
ENSG00000163545	NUAK2	8.81772e-09	1.94139e-06	1.84162
ENSG00000147813	NAPRT1	1.10938e-08	2.32433e-06	1.68936
ENSG00000152256	PDK1	1.18909e-08	2.37635e-06	1.94132
ENSG00000112715	VEGFA	1.17743e-08	2.37635e-06	1.50466
ENSG00000181523	SGSH	1.26361e-08	2.48702e-06	0.911999
ENSG00000181007	ZFP82	1.46084e-08	2.7109e-06	3.33219
ENSG00000083799	CYLD	1.50849e-08	2.7599e-06	3.19855
ENSG00000163291	PAQR3	1.54868e-08	2.79408e-06	2.29865
ENSG00000168283	BMI1	1.60301e-08	2.85248e-06	1.13341
ENSG00000171763	SPATA5L1	1.86425e-08	3.22887e-06	2.52186
ENSG00000169715	MT1E	1.91696e-08	3.23394e-06	1.54258
ENSG00000198382	UVRAG	2.01351e-08	3.31082e-06	2.29669
ENSG00000143183	TMCO1	2.04855e-08	3.32633e-06	0.886741
ENSG00000186871	ERCC6L	2.2765e-08	3.60631e-06	1.19259
ENSG00000005156	LIG3	2.37498e-08	3.71698e-06	1.16324
ENSG00000183718	TRIM52	2.54593e-08	3.93709e-06	2.16169
ENSG00000102977	ACD	2.63658e-08	4.02932e-06	1.58521
ENSG00000097096	SYDE2	2.90282e-08	4.26364e-06	3.29672
ENSG00000136807	CDK9	2.88344e-08	4.26364e-06	1.66195
ENSG00000160404	TOR2A	3.18644e-08	4.54856e-06	3.29447
ENSG00000164896	FASTK	5.00647e-08	6.99291e-06	1.04551
ENSG00000178537	SLC25A20	6.04802e-08	8.24494e-06	2.85995
ENSG00000115762	PLEKHB2	6.09326e-08	8.24494e-06	0.742513
ENSG00000164400	CSF2	8.37388e-08	1.077e-05	2.2206
ENSG00000176542	KIAA2018	8.93859e-08	1.1273e-05	3.23459
ENSG00000135537	LACE1	9.07329e-08	1.13052e-05	2.89725
ENSG00000076555	ACACB	9.40236e-08	1.14146e-05	3.65255
ENSG00000162444	RBP7	9.37258e-08	1.14146e-05	1.8662
ENSG00000086015	MAST2	9.89572e-08	1.17932e-05	2.23633
ENSG00000105518	TMEM205	9.83876e-08	1.17932e-05	1.37539
ENSG00000125844	RRBP1	1.05492e-07	1.24576e-05	0.869714
ENSG00000168395	ING5	1.06705e-07	1.24873e-05	1.43855
ENSG00000115425	PECR	1.24667e-07	1.44592e-05	1.98392
ENSG00000198873	GRK5	1.28273e-07	1.47457e-05	2.24842
ENSG00000165996	PTPLA	1.35617e-07	1.53188e-05	1.70339
ENSG00000108557	RAI1	1.38748e-07	1.54046e-05	3.10354
ENSG00000171992	SYNPO	1.38346e-07	1.54046e-05	1.40425
ENSG00000101220	C20orf27	1.51577e-07	1.66863e-05	1.29456
ENSG00000146109	ABT1	1.61557e-07	1.7344e-05	1.79453
ENSG00000125730	C3	1.64373e-07	1.74291e-05	1.98912
ENSG00000088682	COQ9	1.69059e-07	1.74291e-05	1.10935
ENSG00000104980	TIMM44	1.74586e-07	1.78573e-05	1.40885
ENSG00000104047	DTWD1	1.84874e-07	1.86164e-05	3.90389
ENSG00000120370	GORAB	1.83628e-07	1.86164e-05	2.84746
ENSG00000119231	SENP5	1.8781e-07	1.86396e-05	1.92284
ENSG00000176853	FAM91A1	1.99903e-07	1.95435e-05	1.85369
ENSG00000075702	WDR62	2.01603e-07	1.95435e-05	1.20187
ENSG00000100395	L3MBTL2	2.11178e-07	2.01346e-05	1.65755
ENSG00000167964	RAB26	2.16841e-07	2.04113e-05	2.51818
ENSG00000080815	PSEN1	2.25602e-07	2.09327e-05	1.65685
ENSG00000153574	RPIA	2.29741e-07	2.11147e-05	3.06651
ENSG00000145439	CBR4	2.30815e-07	2.11147e-05	2.01485
ENSG00000117676	RPS6KA1	2.45573e-07	2.23076e-05	1.34482
ENSG00000177885	GRB2	2.57955e-07	2.31092e-05	1.00337
ENSG00000107338	SHB	2.82769e-07	2.48187e-05	2.07773
ENSG00000073711	PPP2R3A	3.41232e-07	2.94879e-05	2.85488
ENSG00000166106	ADAMTS15	4.37732e-07	3.62175e-05	0.834262
ENSG00000167625	ZNF526	4.74184e-07	3.8858e-05	1.65782
ENSG00000047634	SCML1	5.13606e-07	4.14394e-05	2.59952
ENSG00000126461	SCAF1	5.11511e-07	4.14394e-05	0.925785
ENSG00000141391	SLMO1	5.46136e-07	4.29532e-05	5.84785
ENSG00000258728	GALT	5.48902e-07	4.29532e-05	2.13814
ENSG00000144560	VGLL4	5.4434e-07	4.29532e-05	1.0999
ENSG00000198113	TOR4A	5.65354e-07	4.3714e-05	1.46607
ENSG00000100034	PPM1F	6.27721e-07	4.76848e-05	0.822244
ENSG00000120616	EPC1	6.34787e-07	4.79412e-05	2.47045
ENSG00000173480	ZNF417	6.71559e-07	4.98488e-05	2.77124
ENSG00000107874	CUEDC2	8.28819e-07	6.01473e-05	1.05454
ENSG00000100731	PCNX	8.49931e-07	6.1242e-05	1.88833
ENSG00000225968	ELFN1	9.25219e-07	6.60362e-05	1.5708
ENSG00000047644	WWC3	9.96195e-07	7.03292e-05	1.61983
ENSG00000188786	MTF1	1.06101e-06	7.40997e-05	2.47844
ENSG00000006210	CX3CL1	1.05947e-06	7.40997e-05	1.1609
ENSG00000188290	HES4	1.07602e-06	7.47461e-05	1.54592
ENSG00000163875	MEAF6	1.09235e-06	7.54767e-05	1.38114
ENSG00000126453	BCL2L12	1.17715e-06	8.09056e-05	1.11775
ENSG00000177731	FLII	1.32267e-06	8.9487e-05	0.925064
ENSG00000137221	TJAP1	1.34799e-06	9.07276e-05	2.40483
ENSG00000107833	NPM3	1.42068e-06	9.41903e-05	0.920195
ENSG00000120942	UBIAD1	1.53569e-06	9.90117e-05	1.48256
ENSG00000090565	RAB11FIP3	1.58862e-06	0.000100664	1.7622
ENSG00000011243	AKAP8L	1.61443e-06	0.000101803	1.02359
ENSG00000104881	PPP1R13L	1.74059e-06	0.000108183	1.33249
ENSG00000114331	ACAP2	1.73699e-06	0.000108183	0.914162
ENSG00000213694	S1PR3	2.00251e-06	0.000122701	2.54393
ENSG00000226742	HSBP1L1	2.07659e-06	0.000124884	2.06173
ENSG00000173141	MRP63	2.14058e-06	0.000128139	1.5705
ENSG00000204316	MRPL38	2.15264e-06	0.000128263	2.4735
ENSG00000175573	C11orf68	2.19124e-06	0.000129383	1.02215
ENSG00000174080	CTSF	2.49977e-06	0.000142792	2.76856
ENSG00000168140	VASN	2.58683e-06	0.000145467	1.4362
ENSG00000132004	FBXW9	2.68315e-06	0.000150233	1.75055
ENSG00000110711	AIP	2.79293e-06	0.000155043	0.717025
ENSG00000164695	CHMP4C	2.90561e-06	0.000158714	3.73955
ENSG00000159692	CTBP1	2.90148e-06	0.000158714	0.912052
ENSG00000154127	UBASH3B	3.04417e-06	0.000165455	0.705464
ENSG00000168040	FADD	3.12168e-06	0.000168961	1.8196
ENSG00000214265	SNURF	3.4256e-06	0.000183879	2.08513
ENSG00000172661	FAM21C	3.44643e-06	0.000184235	0.4408
ENSG00000151849	CENPJ	3.68766e-06	0.000193938	1.35065
ENSG00000130720	FIBCD1	3.75082e-06	0.000196464	2.65704
ENSG00000115935	WIPF1	3.78416e-06	0.000197415	4.09671
ENSG00000163806	SPDYA	4.01241e-06	0.00020683	0.78165
ENSG00000146834	MEPCE	4.16814e-06	0.000213166	0.988497
ENSG00000166510	CCDC68	4.23453e-06	0.000215712	2.69045
ENSG00000155275	TRMT44	4.38508e-06	0.000219931	2.92355
ENSG00000162341	TPCN2	4.3757e-06	0.000219931	1.42123
ENSG00000158246	FAM46B	4.59251e-06	0.000227412	2.87126
ENSG00000105576	TNPO2	4.60448e-06	0.000227412	0.911091
ENSG00000174371	EXO1	4.87898e-06	0.000239162	1.52666
ENSG00000188372	ZP3	5.29496e-06	0.000253742	4.95006
ENSG00000173465	SSSCA1	5.37175e-06	0.000253742	0.924708
ENSG00000101558	VAPA	5.34927e-06	0.000253742	0.514319
ENSG00000121542	SEC22A	5.52234e-06	0.000258972	1.31045
ENSG00000228300	C19orf24	5.959e-06	0.000276455	0.999385
ENSG00000119446	RBM18	6.04278e-06	0.000279344	2.61751
ENSG00000268279	RP11-434D12.1	6.09497e-06	0.000280758	3.97087
ENSG00000128564	VGF	6.5818e-06	0.000299789	1.47937
ENSG00000142089	IFITM3	6.60044e-06	0.000299789	0.47274
ENSG00000198466	ZNF587	6.68011e-06	0.000300282	2.62949
ENSG00000186020	ZNF529	6.72308e-06	0.000301148	1.67711
ENSG00000165355	FBXO33	7.02042e-06	0.000313386	2.05895
ENSG00000176058	TPRN	7.1006e-06	0.000314801	2.61493
ENSG00000196396	PTPN1	7.29729e-06	0.000322421	0.765787
ENSG00000095906	NUBP2	7.3908e-06	0.000325446	1.68943
ENSG00000025770	NCAPH2	7.86092e-06	0.000343816	2.02582
ENSG00000006638	TBXA2R	7.93577e-06	0.000345925	4.82496
ENSG00000213339	QTRT1	8.14553e-06	0.00035153	0.934548
ENSG00000026036	RTEL1-TNFRSF6B	8.27637e-06	0.000354819	1.84563
ENSG00000133059	DSTYK	8.26815e-06	0.000354819	1.25849
ENSG00000128881	TTBK2	8.37043e-06	0.000356498	3.04997
ENSG00000107521	HPS1	8.36398e-06	0.000356498	1.74876
ENSG00000125870	SNRPB2	8.56301e-06	0.000359979	0.785912
ENSG00000171700	RGS19	8.50744e-06	0.000359979	0.698341
ENSG00000100796	SMEK1	8.54116e-06	0.000359979	0.643769
ENSG00000170633	RNF34	8.89043e-06	0.00037134	1.24376
ENSG00000130363	RSPH3	8.94304e-06	0.000371749	2.5715
ENSG00000184792	OSBP2	9.0594e-06	0.000374782	1.64912
ENSG00000187583	PLEKHN1	9.24127e-06	0.000379886	2.24649
ENSG00000083838	ZNF446	9.28359e-06	0.000380422	1.63612
ENSG00000173153	ESRRA	9.38021e-06	0.000381265	2.40628
ENSG00000182218	HHIPL1	9.3922e-06	0.000381265	1.43132
ENSG00000198464	ZNF480	9.4687e-06	0.000381983	1.85326
ENSG00000167785	ZNF558	9.46205e-06	0.000381983	1.78418
ENSG00000198736	MSRB1	9.60618e-06	0.000386329	1.81999
ENSG00000196911	KPNA5	9.67271e-06	0.000387804	1.03374
ENSG00000111860	CEP85L	9.70967e-06	0.000388088	4.74362
ENSG00000088356	PDRG1	9.79052e-06	0.000390119	1.019
ENSG00000169976	SF3B5	1.00042e-05	0.000396201	1.23869
ENSG00000196437	ZNF569	1.00654e-05	0.000396577	0.922316
ENSG00000197785	ATAD3A	1.01394e-05	0.000396719	1.10814
ENSG00000187990	HIST1H2BG	1.07926e-05	0.000419748	0.477236
ENSG00000004766	CCDC132	1.08696e-05	0.000421482	1.37919
ENSG00000115216	NRBP1	1.09065e-05	0.000421655	0.580301
ENSG00000270299	RP5-850E9.3	1.10726e-05	0.000426805	2.06649
ENSG00000162783	IER5	1.13188e-05	0.000433719	1.14335
ENSG00000233822	HIST1H2BN	1.13851e-05	0.000434976	0.685233
ENSG00000005486	RHBDD2	1.15077e-05	0.000437092	0.934091
ENSG00000176953	NFATC2IP	1.17277e-05	0.000444149	1.52749
ENSG00000205352	PRR13	1.19238e-05	0.000448956	1.23608
ENSG00000165699	TSC1	1.2164e-05	0.000454054	2.73293
ENSG00000108523	RNF167	1.31715e-05	0.000488852	1.33381
ENSG00000258838	ERCC6-PGBD3	1.36434e-05	0.000502061	1.74747
ENSG00000141505	ASGR1	1.3836e-05	0.000506749	1.5253
ENSG00000162063	CCNF	1.38488e-05	0.000506749	1.36427
ENSG00000111679	PTPN6	1.42988e-05	0.00051883	0.613257
ENSG00000110011	DNAJC4	1.45341e-05	0.0005259	2.17781
ENSG00000168874	ATOH8	1.5399e-05	0.000547321	2.41944
ENSG00000178878	APOLD1	1.638e-05	0.000564393	1.78621
ENSG00000137409	MTCH1	1.64423e-05	0.00056504	0.546049
ENSG00000144566	RAB5A	1.66769e-05	0.000571591	0.93685
ENSG00000101052	IFT52	1.70552e-05	0.000582349	1.82767
ENSG00000081923	ATP8B1	1.70804e-05	0.000582349	1.72929
ENSG00000168769	TET2	1.76358e-05	0.000596919	2.72204
ENSG00000184348	HIST1H2AK	1.76456e-05	0.000596919	1.2171
ENSG00000103507	BCKDK	1.79457e-05	0.000600812	0.913607
ENSG00000204366	ZBTB12	1.9541e-05	0.000642626	2.47247
ENSG00000111727	HCFC2	1.95093e-05	0.000642626	2.30874
ENSG00000022267	FHL1	1.95094e-05	0.000642626	0.788621
ENSG00000112182	BACH2	1.96012e-05	0.000642978	1.88591
ENSG00000186577	C6orf1	1.99806e-05	0.000650496	3.49046
ENSG00000166478	ZNF143	2.01147e-05	0.000653226	1.5809
ENSG00000137094	DNAJB5	2.02571e-05	0.000655554	3.86605
ENSG00000105429	MEGF8	2.02874e-05	0.000655554	1.74606
ENSG00000161813	LARP4	2.0445e-05	0.000659008	0.625743
ENSG00000100300	TSPO	2.07299e-05	0.00066654	0.741181
ENSG00000178467	P4HTM	2.1222e-05	0.000680677	2.14529
ENSG00000213380	COG8	2.1474e-05	0.000684137	0.883271
ENSG00000185880	TRIM69	2.16992e-05	0.000689174	1.96696
ENSG00000164465	DCBLD1	2.18728e-05	0.000689591	0.708446
ENSG00000119559	C19orf25	2.20262e-05	0.000691112	1.94775
ENSG00000184378	ACTRT3	2.21389e-05	0.000692974	4.62599
ENSG00000162999	DUSP19	2.25849e-05	0.000698519	1.91317
ENSG00000084731	KIF3C	2.33818e-05	0.000721267	1.75677
ENSG00000129194	SOX15	2.38024e-05	0.000730953	2.19385
ENSG00000109917	ZNF259	2.4113e-05	0.000738746	0.798318
ENSG00000156239	N6AMT1	2.42094e-05	0.000739953	4.26033
ENSG00000197329	PELI1	2.42818e-05	0.000740424	2.55817
ENSG00000204564	C6orf136	2.43935e-05	0.000740567	2.47496
ENSG00000140263	SORD	2.44005e-05	0.000740567	1.0493
ENSG00000165185	KIAA1958	2.45999e-05	0.000742263	4.51098
ENSG00000132669	RIN2	2.45476e-05	0.000742263	0.968124
ENSG00000102218	RP2	2.53556e-05	0.000760669	1.02948
ENSG00000124733	MEA1	2.61721e-05	0.00077939	1.21854
ENSG00000116514	RNF19B	2.62197e-05	0.00077939	0.995182
ENSG00000140521	POLG	2.6574e-05	0.00078812	0.97116
ENSG00000179922	ZNF784	2.70826e-05	0.000801372	4.66004
ENSG00000183780	SLC35F3	2.71467e-05	0.000801446	1.32455
ENSG00000243678	NME1-NME2	2.83168e-05	0.000826597	0.481134
ENSG00000029153	ARNTL2	2.8443e-05	0.000827434	2.79519
ENSG00000111880	RNGTT	2.85891e-05	0.000828956	1.1869
ENSG00000143771	CNIH4	2.89257e-05	0.000836849	0.602055
ENSG00000196159	FAT4	3.02096e-05	0.000864366	1.49388
ENSG00000113719	ERGIC1	3.07068e-05	0.000874916	0.615966
ENSG00000142039	CCDC97	3.17472e-05	0.000900428	0.838324
ENSG00000167977	KCTD5	3.25952e-05	0.000918465	1.11829
ENSG00000115317	HTRA2	3.29954e-05	0.000927727	0.904645
ENSG00000066084	DIP2B	3.33124e-05	0.000934617	0.998846
ENSG00000160392	C19orf47	3.54932e-05	0.000975064	1.71813
ENSG00000104129	DNAJC17	3.57225e-05	0.000975064	1.61584
ENSG00000127125	PPCS	3.55738e-05	0.000975064	1.22447
ENSG00000110074	FOXRED1	3.544e-05	0.000975064	1.11089
ENSG00000144736	SHQ1	3.56072e-05	0.000975064	0.941823
ENSG00000176454	LPCAT4	3.5299e-05	0.000975064	0.891313
ENSG00000176410	DNAJC30	3.59706e-05	0.000979576	4.33996
ENSG00000112276	BVES	3.61703e-05	0.000980901	0.530038
ENSG00000120697	ALG5	3.63173e-05	0.000981764	1.70641
ENSG00000108439	PNPO	3.70306e-05	0.000995915	1.72366
ENSG00000164951	PDP1	3.69672e-05	0.000995915	0.86841
ENSG00000142444	C19orf52	3.72797e-05	0.00100054	1.02577
ENSG00000185800	DMWD	3.78924e-05	0.0010128	2.24849
ENSG00000115649	CNPPD1	3.84216e-05	0.00102353	1.67335
ENSG00000169100	SLC25A6	3.86366e-05	0.00102353	0.523148
ENSG00000213024	NUP62	3.88756e-05	0.00102436	1.22953
ENSG00000170949	ZNF160	4.01557e-05	0.00105166	1.58783
ENSG00000197142	ACSL5	4.01296e-05	0.00105166	1.27337
ENSG00000187051	RPS19BP1	4.1531e-05	0.00108549	3.06937
ENSG00000157978	LDLRAP1	4.17678e-05	0.00108949	2.39036
ENSG00000070214	SLC44A1	4.32089e-05	0.00112305	1.5856
ENSG00000115286	NDUFS7	4.35037e-05	0.00112797	0.864248
ENSG00000115884	SDC1	4.54729e-05	0.00116738	0.726639
ENSG00000169926	KLF13	4.62696e-05	0.00117852	1.38585
ENSG00000184939	ZFP90	4.64594e-05	0.00117873	1.2789
ENSG00000170832	USP32	4.71732e-05	0.00118698	1.99886
ENSG00000165516	KLHDC2	4.70089e-05	0.00118698	1.15065
ENSG00000183010	PYCR1	4.717e-05	0.00118698	0.871763
ENSG00000188486	H2AFX	4.72427e-05	0.00118698	0.663005
ENSG00000147642	SYBU	4.81029e-05	0.00119476	2.97941
ENSG00000126746	ZNF384	4.82513e-05	0.00119615	0.984937
ENSG00000135245	HILPDA	4.91655e-05	0.0012165	1.51773
ENSG00000169682	SPNS1	5.03893e-05	0.00123735	4.51828
ENSG00000167970	AC009065.1	5.07418e-05	0.00124131	1.23944
ENSG00000145781	COMMD10	5.06598e-05	0.00124131	0.76976
ENSG00000126561	STAT5A	5.08491e-05	0.0012416	1.16402
ENSG00000165030	NFIL3	5.11467e-05	0.00124419	1.08968
ENSG00000130812	ANGPTL6	5.16511e-05	0.00125411	2.82164
ENSG00000151553	FAM160B1	5.24279e-05	0.00127059	0.751245
ENSG00000134574	DDB2	5.45434e-05	0.00130324	3.02268
ENSG00000204991	SPIRE2	5.45774e-05	0.00130324	1.26637
ENSG00000213337	ANKRD39	5.47257e-05	0.00130438	1.54057
ENSG00000163684	RPP14	5.54117e-05	0.00131831	2.17604
ENSG00000175352	NRIP3	5.73481e-05	0.00136189	0.838545
ENSG00000124216	SNAI1	5.77463e-05	0.00136884	1.52748
ENSG00000078401	EDN1	5.86911e-05	0.00138807	1.01732
ENSG00000125686	MED1	5.8907e-05	0.00138875	0.738386
ENSG00000179632	MAF1	6.04958e-05	0.00141849	1.14062
ENSG00000033327	GAB2	6.12592e-05	0.00142865	1.81271
ENSG00000164169	PRMT10	6.19591e-05	0.00144238	2.15078
ENSG00000129691	ASH2L	6.26205e-05	0.00145257	0.727934
ENSG00000165810	BTNL9	6.33133e-05	0.00146603	2.7517
ENSG00000170464	DNAJC18	6.41559e-05	0.00148026	3.7073
ENSG00000163590	PPM1L	6.48582e-05	0.00149116	0.800537
ENSG00000021762	OSBPL5	6.55491e-05	0.00149402	1.99608
ENSG00000197063	MAFG	6.56221e-05	0.00149402	1.49716
ENSG00000181904	C5orf24	6.56582e-05	0.00149402	1.42459
ENSG00000130204	TOMM40	6.56726e-05	0.00149402	0.944676
ENSG00000158163	DZIP1L	6.65307e-05	0.0015109	2.66454
ENSG00000249319	AC068533.7	6.66837e-05	0.00151173	3.73263
ENSG00000185883	ATP6V0C	6.76923e-05	0.00153192	0.481919
ENSG00000133740	E2F5	6.85044e-05	0.0015476	0.763311
ENSG00000175906	ARL4D	6.95646e-05	0.00156883	2.31297
ENSG00000177602	GSG2	7.06673e-05	0.0015827	1.55618
ENSG00000162929	KIAA1841	7.11791e-05	0.00159142	1.46363
ENSG00000106799	TGFBR1	7.16033e-05	0.00159542	1.19183
ENSG00000263020	CSNK2B-LY6G5B-1181	7.19145e-05	0.0015996	0.486278
ENSG00000179271	GADD45GIP1	7.35733e-05	0.00163092	0.781152
ENSG00000106070	GRB10	7.59706e-05	0.00167833	1.57312
ENSG00000198121	LPAR1	7.64232e-05	0.00168261	2.92841
ENSG00000197857	ZNF44	7.74121e-05	0.00170149	2.35012
ENSG00000124225	PMEPA1	7.75486e-05	0.00170162	2.73786
ENSG00000102796	DHRS12	7.92104e-05	0.00173515	4.82715
ENSG00000124532	MRS2	7.98926e-05	0.00174715	2.05943
ENSG00000143409	FAM63A	8.14633e-05	0.00177254	1.27327
ENSG00000162407	PPAP2B	8.23596e-05	0.00178606	1.14083
ENSG00000185989	RASA3	8.5193e-05	0.00182617	1.34996
ENSG00000159184	HOXB13	8.56561e-05	0.00183307	1.89934
ENSG00000128581	RABL5	9.26547e-05	0.00195387	1.0161
ENSG00000136643	RPS6KC1	9.38595e-05	0.00197607	1.15098
ENSG00000105137	SYDE1	9.42445e-05	0.00198096	1.55303
ENSG00000196187	TMEM63A	9.44815e-05	0.00198274	0.923023
ENSG00000151474	FRMD4A	9.60573e-05	0.0020034	1.13205
ENSG00000069998	CECR5	9.59151e-05	0.0020034	1.12856
ENSG00000183760	PAPL	9.71914e-05	0.00202326	0.794804
ENSG00000105866	SP4	9.95278e-05	0.00206199	1.49495
ENSG00000123473	STIL	0.000102231	0.00210456	0.719709
ENSG00000178896	EXOSC4	0.000102727	0.00211143	0.908378
ENSG00000144468	RHBDD1	0.000104483	0.00213737	0.980379
ENSG00000197451	HNRNPAB	0.00010432	0.00213737	0.494512
ENSG00000072864	NDE1	0.00010543	0.00215335	0.867285
ENSG00000141480	ARRB2	0.000106689	0.00217225	2.69996
ENSG00000132376	INPP5K	0.000106576	0.00217225	1.16694
ENSG00000204576	PRR3	0.000108364	0.00219601	2.14035
ENSG00000163347	CLDN1	0.000108228	0.00219601	0.783671
ENSG00000148291	SURF2	0.000109177	0.00220562	3.05181
ENSG00000163904	SENP2	0.000109033	0.00220562	0.54008
ENSG00000185760	KCNQ5	0.000111766	0.00224744	1.79315
ENSG00000144118	RALB	0.000113604	0.00227734	0.922554
ENSG00000132694	ARHGEF11	0.000114845	0.00229867	1.16349
ENSG00000119523	ALG2	0.000116135	0.00232091	1.37487
ENSG00000007341	ST7L	0.000118019	0.00235132	1.35083
ENSG00000150776	C11orf57	0.000118434	0.00235599	1.74091
ENSG00000173581	CCDC106	0.00011951	0.0023708	1.5323
ENSG00000071894	CPSF1	0.000119544	0.0023708	0.466696
ENSG00000155252	PI4K2A	0.000120302	0.00237857	4.37426
ENSG00000170412	GPRC5C	0.000120253	0.00237857	1.07569
ENSG00000174886	NDUFA11	0.000122491	0.00241451	0.688756
ENSG00000120256	LRP11	0.000122959	0.00241639	1.26352
ENSG00000109854	HTATIP2	0.000122833	0.00241639	0.598482
ENSG00000205084	TMEM231	0.00012369	0.0024271	2.2486
ENSG00000184674	GSTT1	0.000125041	0.00244253	1.06193
ENSG00000148926	ADM	0.000126437	0.0024624	0.552463
ENSG00000179029	TMEM107	0.000127253	0.00247458	1.81146
ENSG00000109762	SNX25	0.000127942	0.00248426	1.89818
ENSG00000187531	SIRT7	0.000130138	0.00250734	1.60567
ENSG00000132326	PER2	0.000130289	0.00250734	1.48475
ENSG00000134285	FKBP11	0.000132378	0.00254001	2.80498
ENSG00000167767	KRT80	0.000139357	0.00266212	1.16694
ENSG00000125457	MIF4GD	0.000141049	0.00267869	1.45425
ENSG00000112309	B3GAT2	0.000140906	0.00267869	1.09571
ENSG00000135596	MICAL1	0.000141752	0.00268811	1.50612
ENSG00000165792	METTL17	0.000143022	0.00270824	1.61896
ENSG00000176472	ZNF575	0.00014335	0.0027105	3.41731
ENSG00000177463	NR2C2	0.000143988	0.0027186	1.30465
ENSG00000143748	NVL	0.000144913	0.00272814	0.73168
ENSG00000171940	ZNF217	0.0001458	0.00274086	0.68927
ENSG00000136104	RNASEH2B	0.000150664	0.00282414	1.0369
ENSG00000141098	GFOD2	0.000153471	0.0028666	1.0401
ENSG00000169019	COMMD8	0.000154721	0.00287445	1.97544
ENSG00000101746	NOL4	0.000155139	0.00287445	1.53397
ENSG00000102100	SLC35A2	0.000154638	0.00287445	0.746405
ENSG00000120306	CYSTM1	0.000158467	0.00291984	0.682074
ENSG00000072042	RDH11	0.000160923	0.00294912	1.583
ENSG00000077463	SIRT6	0.00016107	0.00294912	1.20462
ENSG00000125741	OPA3	0.000161931	0.00295849	2.20813
ENSG00000183309	ZNF623	0.000164042	0.00298864	1.64629
ENSG00000156299	TIAM1	0.000164441	0.00299033	2.30002
ENSG00000122971	ACADS	0.000164595	0.00299033	1.52503
ENSG00000204160	ZDHHC18	0.000168612	0.00304205	1.77371
ENSG00000185046	ANKS1B	0.000172194	0.00309807	2.17415
ENSG00000113621	TXNDC15	0.000172623	0.00310149	0.936996
ENSG00000149091	DGKZ	0.000174018	0.00312223	0.956559
ENSG00000112367	FIG4	0.000175012	0.00313142	0.867995
ENSG00000064999	ANKS1A	0.000179002	0.00318525	2.7398
ENSG00000151445	VIPAS39	0.000179639	0.00319221	1.2902
ENSG00000077238	IL4R	0.000182402	0.00323689	0.7415
ENSG00000123607	TTC21B	0.000183192	0.00324204	1.06165
ENSG00000047056	WDR37	0.000189395	0.00334727	2.01593
ENSG00000120253	NUP43	0.000190054	0.0033498	0.664081
ENSG00000067836	ROGDI	0.000192195	0.0033738	2.46967
ENSG00000112667	DNPH1	0.000194013	0.00340111	1.10793
ENSG00000163956	LRPAP1	0.000199068	0.00348035	1.03241
ENSG00000249459	ZNF286B	0.000200539	0.00350135	3.70177
ENSG00000158055	GRHL3	0.000207939	0.00360631	2.92907
ENSG00000070371	CLTCL1	0.000209469	0.00362799	1.02153
ENSG00000104835	SARS2	0.000214125	0.00369388	1.93609
ENSG00000198373	WWP2	0.000215886	0.00370947	1.09901
ENSG00000139112	GABARAPL1	0.000220931	0.00377617	1.70239
ENSG00000060138	YBX3	0.000222632	0.00379029	1.00269
ENSG00000157693	C9orf91	0.000223308	0.00379184	2.03947
ENSG00000066117	SMARCD1	0.000223599	0.00379184	0.853312
ENSG00000163607	GTPBP8	0.000225773	0.00382371	1.00994
ENSG00000038532	CLEC16A	0.000226332	0.00382819	0.967737
ENSG00000170791	CHCHD7	0.000226973	0.00383404	1.08499
ENSG00000198917	C9orf114	0.000229943	0.00386966	1.5838
ENSG00000135249	RINT1	0.000229975	0.00386966	0.629889
ENSG00000160325	CACFD1	0.000233029	0.00390587	2.11999
ENSG00000081189	MEF2C	0.000232854	0.00390587	1.07357
ENSG00000065518	NDUFB4	0.000239388	0.00400212	0.486808
ENSG00000126903	SLC10A3	0.000240802	0.00402059	1.301
ENSG00000166321	NUDT13	0.000241184	0.00402179	1.88008
ENSG00000008382	MPND	0.000242546	0.00403258	1.46871
ENSG00000123908	AGO2	0.000243295	0.00403352	1.35102
ENSG00000084693	AGBL5	0.000246505	0.00406358	2.84847
ENSG00000132405	TBC1D14	0.000259219	0.00424087	0.87667
ENSG00000162174	ASRGL1	0.000260356	0.00424667	2.51707
ENSG00000198648	STK39	0.000260554	0.00424667	0.485188
ENSG00000175806	MSRA	0.000262015	0.00426513	3.43144
ENSG00000091073	DTX2	0.000265909	0.0043123	1.47264
ENSG00000225830	ERCC6	0.000271766	0.00440179	1.17474
ENSG00000155034	FBXL18	0.000272412	0.00440677	1.53801
ENSG00000221886	C5orf54	0.000273417	0.00440977	3.62588
ENSG00000129636	ITFG1	0.000273346	0.00440977	1.7192
ENSG00000077713	SLC25A43	0.000273616	0.00440977	0.951292
ENSG00000182973	CNOT10	0.00027612	0.00444461	1.25962
ENSG00000197114	ZGPAT	0.000278358	0.00446956	2.92404
ENSG00000132623	ANKEF1	0.000280897	0.00449153	2.38357
ENSG00000104064	GABPB1	0.000281146	0.00449153	1.01193
ENSG00000254692	TM9SF1	0.000287105	0.00457046	0.911593
ENSG00000116741	RGS2	0.000288601	0.00458865	2.05332
ENSG00000137413	TAF8	0.000289553	0.00459816	1.49446
ENSG00000171703	TCEA2	0.000290521	0.00460227	1.07444
ENSG00000160094	ZNF362	0.000291144	0.00460654	1.87165
ENSG00000092607	TBX15	0.000295739	0.00467353	1.88536
ENSG00000166813	KIF7	0.00029979	0.00472033	1.79456
ENSG00000120833	SOCS2	0.000301631	0.00474356	1.24753
ENSG00000176563	CNTD1	0.000308684	0.00481947	1.69729
ENSG00000099812	MISP	0.00031792	0.00494584	5.51354
ENSG00000273294	RP11-1084J3.4	0.000322905	0.00499496	1.6973
ENSG00000244005	NFS1	0.000330367	0.00508468	1.42562
ENSG00000056736	IL17RB	0.000331718	0.00509942	1.29087
ENSG00000134748	PRPF38A	0.000333111	0.00511478	1.27831
ENSG00000188917	TRMT2B	0.00033615	0.00514928	1.38726
ENSG00000143674	MLK4	0.000341287	0.00521566	1.94127
ENSG00000103266	STUB1	0.000346541	0.00528353	1.19056
ENSG00000104979	C19orf53	0.000347628	0.00529389	0.674998
ENSG00000145494	NDUFS6	0.000350301	0.00532835	0.62404
ENSG00000135048	TMEM2	0.000352186	0.00534451	1.45696
ENSG00000104852	SNRNP70	0.000352064	0.00534451	1.00439
ENSG00000146067	FAM193B	0.000359243	0.00543255	0.916023
ENSG00000110171	TRIM3	0.000360195	0.00544063	0.846435
ENSG00000196405	EVL	0.000363637	0.00547986	1.4699
ENSG00000100330	MTMR3	0.000363375	0.00547986	1.13421
ENSG00000125520	SLC2A4RG	0.000372591	0.00558242	1.28668
ENSG00000105738	SIPA1L3	0.00037919	0.00567118	0.735728
ENSG00000180921	FAM83H	0.000382442	0.00571026	1.03175
ENSG00000173848	NET1	0.00038397	0.00572649	1.31084
ENSG00000103168	TAF1C	0.000385109	0.00573031	1.67142
ENSG00000197798	FAM118B	0.000389283	0.0057858	0.574319
ENSG00000164897	TMUB1	0.000392277	0.00582363	0.970741
ENSG00000129932	DOHH	0.000396098	0.00587365	2.2071
ENSG00000120963	ZNF706	0.000403288	0.00597345	0.875222
ENSG00000087111	PIGS	0.000406577	0.00601014	0.377149
ENSG00000255073	ZFP91-CNTF	0.000407716	0.00601162	0.938417
ENSG00000119917	IFIT3	0.000412937	0.00607481	0.95202
ENSG00000100823	APEX1	0.00041681	0.00610675	0.442521
ENSG00000213085	CCDC19	0.000422255	0.00616996	1.94582
ENSG00000198951	NAGA	0.000438557	0.00637945	0.96356
ENSG00000137656	BUD13	0.000441424	0.00639966	1.13338
ENSG00000185298	CCDC137	0.000441095	0.00639966	0.902909
ENSG00000163155	LYSMD1	0.000442989	0.0064152	1.66261
ENSG00000169439	SDC2	0.000445654	0.00643942	0.630189
ENSG00000076685	NT5C2	0.000445274	0.00643942	0.613719
ENSG00000180011	ZADH2	0.00045277	0.00651326	0.832869
ENSG00000205423	CNEP1R1	0.000463985	0.0066525	4.51891
ENSG00000089127	OAS1	0.000472547	0.00676033	1.62977
ENSG00000158711	ELK4	0.000475151	0.00679012	1.0794
ENSG00000147654	EBAG9	0.000477845	0.00681459	2.54412
ENSG00000146416	AIG1	0.000485572	0.0068785	1.64709
ENSG00000136936	XPA	0.000496709	0.00701331	1.37716
ENSG00000100258	LMF2	0.000496391	0.00701331	0.989063
ENSG00000265303	CTD-2510F5.6	0.000500345	0.00705698	2.96668
ENSG00000137815	RTF1	0.000502339	0.00706049	0.616452
ENSG00000188157	AGRN	0.000506321	0.00710271	0.699746
ENSG00000140534	TICRR	0.000509602	0.00712961	1.9667
ENSG00000130309	COLGALT1	0.000512133	0.00715334	0.715083
ENSG00000006007	GDE1	0.000514539	0.00717923	0.751024
ENSG00000117262	GPR89A	0.000517529	0.00720547	1.68856
ENSG00000116560	SFPQ	0.000521714	0.00725596	0.384019
ENSG00000160216	AGPAT3	0.000531308	0.00736573	0.95953
ENSG00000099994	SUSD2	0.000538503	0.00744166	1.37038
ENSG00000087338	GMCL1	0.000542162	0.00748426	3.44562
ENSG00000146066	HIGD2A	0.000545769	0.00751807	0.813264
ENSG00000188368	PRR19	0.000558352	0.00765084	1.42486
ENSG00000197608	ZNF841	0.000568844	0.00773747	3.22054
ENSG00000144815	NXPE3	0.000568017	0.00773747	1.79186
ENSG00000117419	ERI3	0.000568228	0.00773747	0.69592
ENSG00000136048	DRAM1	0.000567817	0.00773747	0.633902
ENSG00000143164	DCAF6	0.00056991	0.00774386	0.589934
ENSG00000139131	YARS2	0.000571627	0.00775908	0.933119
ENSG00000119616	FCF1	0.000578315	0.00783936	1.04874
ENSG00000185359	HGS	0.000578749	0.00783936	0.383071
ENSG00000113966	ARL6	0.000582913	0.00786297	1.11537
ENSG00000124784	RIOK1	0.000581789	0.00786297	0.911806
ENSG00000196967	ZNF585A	0.000584479	0.00787591	1.40636
ENSG00000167965	MLST8	0.000585575	0.00788251	0.637802
ENSG00000144455	SUMF1	0.000590336	0.00791379	2.5757
ENSG00000132275	RRP8	0.000589576	0.00791379	1.83514
ENSG00000107104	KANK1	0.000590013	0.00791379	0.357612
ENSG00000143179	UCK2	0.000592932	0.0079404	0.584153
ENSG00000169696	ASPSCR1	0.000594544	0.00795379	0.502471
ENSG00000166979	EVA1C	0.00059875	0.00799531	1.75708
ENSG00000130706	ADRM1	0.000605873	0.00808037	0.349036
ENSG00000185608	MRPL40	0.000608013	0.0081006	0.929839
ENSG00000006715	VPS41	0.000612654	0.00815407	0.930116
ENSG00000084090	STARD7	0.000615368	0.00818182	1.10037
ENSG00000162572	SCNN1D	0.000617519	0.00820202	1.86797
ENSG00000206562	METTL6	0.000627152	0.00831297	1.12187
ENSG00000180573	HIST1H2AC	0.000629662	0.00833067	0.377249
ENSG00000130653	PNPLA7	0.000632743	0.00835299	1.68092
ENSG00000172590	MRPL52	0.000632148	0.00835299	1.11731
ENSG00000109458	GAB1	0.000635988	0.00837879	1.92277
ENSG00000105499	PLA2G4C	0.000635569	0.00837879	1.25808
ENSG00000160741	CRTC2	0.000642007	0.00843242	0.93536
ENSG00000103064	SLC7A6	0.000643403	0.00844222	0.469233
ENSG00000130024	PHF10	0.000652308	0.00853322	1.49703
ENSG00000120696	KBTBD7	0.000654697	0.00855539	1.05872
ENSG00000254999	BRK1	0.00065532	0.00855539	0.743315
ENSG00000151806	GUF1	0.00065625	0.00855893	1.27713
ENSG00000117036	ETV3	0.00066261	0.0086332	1.03825
ENSG00000006047	YBX2	0.000674189	0.00874023	1.53394
ENSG00000140931	CMTM3	0.000673539	0.00874023	0.951449
ENSG00000188266	HYKK	0.000676279	0.00875859	1.75807
ENSG00000125746	EML2	0.000679014	0.00877651	1.44584
ENSG00000262246	CORO7	0.000681014	0.00879361	1.33316
ENSG00000113532	ST8SIA4	0.000684226	0.00882632	1.69751
ENSG00000109321	AREG	0.000685561	0.00883476	2.91102
ENSG00000212643	ZRSR1	0.00068826	0.00886075	3.36465
ENSG00000176024	ZNF613	0.000697602	0.00896775	4.31178
ENSG00000182909	LENG9	0.000699957	0.00898462	4.49436
ENSG00000164209	SLC25A46	0.000712604	0.00911095	0.715162
ENSG00000112290	WASF1	0.000715638	0.00913661	1.44631
ENSG00000113384	GOLPH3	0.000716018	0.00913661	0.935978
ENSG00000134317	GRHL1	0.000719388	0.00917061	1.75404
ENSG00000109881	CCDC34	0.000726544	0.0092514	1.12072
ENSG00000138614	VWA9	0.00072715	0.0092514	0.69471
ENSG00000253251	CTC-534A2.2	0.000738736	0.00934796	4.56021
ENSG00000149016	TUT1	0.000736475	0.00934796	1.16735
ENSG00000256100	AP000721.4	0.00073861	0.00934796	0.689337
ENSG00000145734	BDP1	0.000739057	0.00934796	0.569117
ENSG00000178927	C17orf62	0.000740518	0.00934823	0.853976
ENSG00000105671	DDX49	0.000743008	0.00936147	1.42831
ENSG00000103540	CCP110	0.000745742	0.00938681	0.861131
ENSG00000182670	TTC3	0.000750802	0.00942311	1.90891
ENSG00000068120	COASY	0.0007558	0.00947668	1.15216
ENSG00000162746	FCRLB	0.000759411	0.00951278	2.19724
ENSG00000104960	PTOV1	0.000760237	0.00951394	0.363014
ENSG00000163635	ATXN7	0.00077037	0.00960375	2.39454
ENSG00000108292	MLLT6	0.000771846	0.00961292	1.76553
ENSG00000131558	EXOC4	0.000787391	0.00976906	0.608052
ENSG00000136279	DBNL	0.000789537	0.00978634	0.514705
ENSG00000164038	SLC9B2	0.000791288	0.00979501	1.85176
ENSG00000160007	ARHGAP35	0.000792401	0.00979501	0.767139
ENSG00000162734	PEA15	0.000793344	0.00979614	1.3086
ENSG00000138231	DBR1	0.000794112	0.00979631	0.878452
ENSG00000138780	GSTCD	0.000804956	0.00990187	1.22622
ENSG00000142102	ATHL1	0.000813142	0.00994606	1.418
ENSG00000108406	DHX40	0.000813002	0.00994606	1.27138
ENSG00000116752	BCAS2	0.000811665	0.00994606	1.06816
ENSG00000172466	ZNF24	0.00081304	0.00994606	0.655678
ENSG00000166228	PCBD1	0.000817165	0.0099787	0.4281
ENSG00000062822	POLD1	0.000824093	0.0100422	0.769133
ENSG00000108264	TADA2A	0.000829617	0.0100906	1.01792
ENSG00000177963	RIC8A	0.000833765	0.0101315	0.531724
ENSG00000028137	TNFRSF1B	0.000836747	0.0101488	1.13071
ENSG00000171310	CHST11	0.00085756	0.0103722	1.51761
ENSG00000179104	TMTC2	0.000860049	0.0103874	3.36162
ENSG00000167699	GLOD4	0.000869899	0.010463	0.704694
ENSG00000174282	ZBTB4	0.000876132	0.0105282	0.460938
ENSG00000083635	NUFIP1	0.000883712	0.0105996	1.95766
ENSG00000059758	CDK17	0.000883332	0.0105996	0.925387
ENSG00000119986	AVPI1	0.000904492	0.0108189	5.1919
ENSG00000188566	NDOR1	0.000911902	0.0108675	2.36751
ENSG00000113569	NUP155	0.000911435	0.0108675	0.503424
ENSG00000204950	LRRC10B	0.000914036	0.010883	4.19439
ENSG00000132604	TERF2	0.000933622	0.0110756	0.988409
ENSG00000109618	SEPSECS	0.00093532	0.0110856	1.50348
ENSG00000102312	PORCN	0.000941672	0.0111304	3.52483
ENSG00000089597	GANAB	0.000950693	0.0112064	0.20681
ENSG00000102878	HSF4	0.000963987	0.0113323	1.79067
ENSG00000090776	EFNB1	0.000973424	0.0114306	0.860304
ENSG00000197343	ZNF655	0.000975528	0.0114369	1.33902
ENSG00000205643	CDPF1	0.000984232	0.0115162	1.3566
ENSG00000172354	GNB2	0.000986725	0.0115162	0.503923
ENSG00000151893	CACUL1	0.000999053	0.0116288	0.966904
ENSG00000117385	LEPRE1	0.00102037	0.0118239	0.32987
ENSG00000171159	C9orf16	0.00102987	0.0119233	2.1677
ENSG00000114388	NPRL2	0.00105813	0.012207	1.84765
ENSG00000117984	CTSD	0.00106117	0.0122203	0.280787
ENSG00000149929	HIRIP3	0.0010754	0.0123732	1.84465
ENSG00000119227	PIGZ	0.00109306	0.0125282	3.76242
ENSG00000204876	AC021218.2	0.00113968	0.012975	1.74125
ENSG00000150712	MTMR12	0.00116208	0.0131838	1.07748
ENSG00000171503	ETFDH	0.00116752	0.0132263	0.66498
ENSG00000145685	LHFPL2	0.00118476	0.0133826	1.01748
ENSG00000258529	ALG9	0.00119307	0.0134648	1.2899
ENSG00000135473	PAN2	0.00119859	0.0135153	1.84951
ENSG00000188706	ZDHHC9	0.00121128	0.0136229	2.17404
ENSG00000137198	GMPR	0.00121482	0.0136392	2.44299
ENSG00000168818	STX18	0.00121876	0.0136716	1.15662
ENSG00000101188	NTSR1	0.00122978	0.0137596	0.96036
ENSG00000197601	FAR1	0.00122881	0.0137596	0.299696
ENSG00000185483	ROR1	0.00124048	0.0138554	0.681753
ENSG00000110717	NDUFS8	0.00124043	0.0138554	0.262205
ENSG00000125458	NT5C	0.00124825	0.0139302	1.20668
ENSG00000048140	TSPAN17	0.00125695	0.0139915	1.29242
ENSG00000180901	KCTD2	0.00126023	0.0140157	1.91258
ENSG00000160993	ALKBH4	0.0012685	0.0140681	1.05649
ENSG00000146830	GIGYF1	0.00127043	0.014069	1.89486
ENSG00000184557	SOCS3	0.00127333	0.0140891	0.657574
ENSG00000143624	INTS3	0.00127968	0.0141352	0.813585
ENSG00000103037	SETD6	0.00128952	0.0142318	1.54408
ENSG00000131669	NINJ1	0.00129818	0.0143031	1.24619
ENSG00000160602	NEK8	0.0013113	0.0144354	0.888403
ENSG00000215252	GOLGA8B	0.00131453	0.0144464	4.60615
ENSG00000160813	PPP1R35	0.0013241	0.0145107	1.57189
ENSG00000196754	S100A2	0.00133467	0.0145913	3.65994
ENSG00000165801	ARHGEF40	0.00134432	0.0146296	2.30687
ENSG00000167740	CYB5D2	0.00134167	0.0146296	1.53938
ENSG00000197930	ERO1L	0.00134471	0.0146296	0.32795
ENSG00000089234	BRAP	0.00134979	0.0146726	0.717316
ENSG00000138495	COX17	0.00135885	0.0147465	0.68995
ENSG00000181019	NQO1	0.00136423	0.0147924	0.419279
ENSG00000103199	ZNF500	0.00137293	0.0148564	1.26513
ENSG00000242259	C22orf39	0.00137356	0.0148564	0.96891
ENSG00000010322	NISCH	0.00137526	0.0148625	0.746891
ENSG00000182752	PAPPA	0.00139178	0.0150029	1.80729
ENSG00000185507	IRF7	0.00139288	0.0150029	1.38939
ENSG00000133812	SBF2	0.00139471	0.0150102	0.638405
ENSG00000105287	PRKD2	0.00142475	0.0152576	1.08392
ENSG00000137070	IL11RA	0.00142596	0.015258	2.35501
ENSG00000204389	HSPA1A	0.00143432	0.0153096	0.432386
ENSG00000128266	GNAZ	0.0014422	0.0153644	2.15281
ENSG00000083750	RRAGB	0.001443	0.0153644	1.33648
ENSG00000176022	B3GALT6	0.00145684	0.0154864	0.809295
ENSG00000185798	WDR53	0.00146057	0.0155012	2.71731
ENSG00000143303	RRNAD1	0.00146062	0.0155012	2.09571
ENSG00000131771	PPP1R1B	0.00148419	0.0157	1.89277
ENSG00000125319	C17orf53	0.00148688	0.0157157	2.1747
ENSG00000173889	PHC3	0.00151773	0.0159768	0.996888
ENSG00000104332	SFRP1	0.00151913	0.0159786	0.969075
ENSG00000130244	FAM98C	0.00152187	0.0159944	0.740133
ENSG00000111269	CREBL2	0.00152695	0.0160276	1.65275
ENSG00000205268	PDE7A	0.00153914	0.0161108	2.44634
ENSG00000164318	EGFLAM	0.00154792	0.0161492	2.19273
ENSG00000153832	FBXO36	0.00154598	0.0161492	1.72043
ENSG00000213859	KCTD11	0.00154903	0.0161492	1.56688
ENSG00000118564	FBXL5	0.00154851	0.0161492	0.656488
ENSG00000124422	USP22	0.00154873	0.0161492	0.451076
ENSG00000142279	WTIP	0.0015602	0.0162356	2.44739
ENSG00000146700	SRCRB4D	0.00156107	0.0162356	1.47401
ENSG00000167617	CDC42EP5	0.001594	0.0165384	1.12859
ENSG00000177058	SLC38A9	0.0015933	0.0165384	0.963012
ENSG00000171953	ATPAF2	0.00160995	0.0166772	1.54769
ENSG00000185009	AP3M1	0.00162228	0.0167782	0.271448
ENSG00000128524	ATP6V1F	0.00162617	0.0167917	0.615402
ENSG00000156500	FAM122C	0.00163589	0.0168786	1.93759
ENSG00000152527	PLEKHH2	0.00164203	0.0169151	2.6876
ENSG00000250232	AF196779.12	0.00164577	0.0169402	3.02374
ENSG00000151882	CCL28	0.00164872	0.0169571	2.79005
ENSG00000100036	SLC35E4	0.0016627	0.0170739	1.36511
ENSG00000139620	KANSL2	0.00168386	0.0172775	1.06812
ENSG00000167513	CDT1	0.00168698	0.0172959	0.198142
ENSG00000181284	TMEM102	0.00170047	0.017393	0.97439
ENSG00000083812	ZNF324	0.00170006	0.017393	0.838086
ENSG00000126709	IFI6	0.00170466	0.0174221	0.72667
ENSG00000065989	PDE4A	0.00171496	0.0175136	2.937
ENSG00000058799	YIPF1	0.00173415	0.0176679	1.52435
ENSG00000167549	CORO6	0.00174716	0.0177586	1.09595
ENSG00000162426	SLC45A1	0.00175946	0.0178418	1.64932
ENSG00000266714	MYO15B	0.00176869	0.0179214	1.04222
ENSG00000100726	TELO2	0.00177541	0.0179755	1.6192
ENSG00000150630	VEGFC	0.0017912	0.018079	0.57771
ENSG00000157193	LRP8	0.00179752	0.0181287	0.665522
ENSG00000104613	INTS10	0.00180213	0.0181611	1.79401
ENSG00000075618	FSCN1	0.00183068	0.0183917	0.372744
ENSG00000178773	CPNE7	0.0018359	0.0184054	0.878183
ENSG00000105173	CCNE1	0.00183629	0.0184054	0.430351
ENSG00000166689	PLEKHA7	0.00185331	0.0185331	3.45932
ENSG00000168291	PDHB	0.00189373	0.0188936	0.426269
ENSG00000105711	SCN1B	0.00192031	0.0190171	2.39061
ENSG00000103740	ACSBG1	0.0019141	0.0190171	1.56001
ENSG00000169570	DTWD2	0.0019176	0.0190171	0.733146
ENSG00000177469	PTRF	0.00192012	0.0190171	0.329682
ENSG00000011566	MAP4K3	0.00194547	0.0192034	1.34134
ENSG00000129911	KLF16	0.00195609	0.0192623	1.01079
ENSG00000093009	CDC45	0.0019573	0.0192623	0.883413
ENSG00000149474	CSRP2BP	0.00198309	0.0194712	0.672805
ENSG00000184677	ZBTB40	0.00198539	0.019479	0.535931
ENSG00000149531	FRG1B	0.0020242	0.0197554	1.15057
ENSG00000083444	PLOD1	0.00204365	0.0199302	0.535488
ENSG00000177981	ASB8	0.00204749	0.0199526	0.383004
ENSG00000172379	ARNT2	0.00206442	0.0200875	1.98279
ENSG00000100426	ZBED4	0.00207735	0.0201831	1.12035
ENSG00000130816	DNMT1	0.00207617	0.0201831	0.797217
ENSG00000013561	RNF14	0.00210129	0.0203852	0.793824
ENSG00000115042	FAHD2A	0.00213293	0.020613	1.41979
ENSG00000167880	EVPL	0.00213588	0.020613	1.00285
ENSG00000213853	EMP2	0.0021428	0.0206185	1.50844
ENSG00000147099	HDAC8	0.00214185	0.0206185	1.2236
ENSG00000110492	MDK	0.00214228	0.0206185	0.616531
ENSG00000253710	ALG11	0.00214738	0.020632	1.52683
ENSG00000164221	CCDC112	0.00217542	0.0208599	1.54687
ENSG00000189308	LIN54	0.00220112	0.0210704	1.32931
ENSG00000198429	ZNF69	0.00223097	0.0212845	2.71401
ENSG00000158863	FAM160B2	0.00223168	0.0212845	1.37023
ENSG00000145687	SSBP2	0.0022369	0.0213187	2.06816
ENSG00000100056	DGCR14	0.00224168	0.0213194	2.44782
ENSG00000173334	TRIB1	0.00225957	0.021409	1.06409
ENSG00000120889	TNFRSF10B	0.00228265	0.0215478	0.489707
ENSG00000147394	ZNF185	0.00228752	0.0215481	2.25862
ENSG00000186792	HYAL3	0.00231576	0.0217668	0.996313
ENSG00000140511	HAPLN3	0.002319	0.0217815	0.833416
ENSG00000159210	SNF8	0.00235653	0.0220702	0.326142
ENSG00000213722	DDAH2	0.00243223	0.0226811	0.979675
ENSG00000115234	SNX17	0.00244172	0.0227369	0.635188
ENSG00000135966	TGFBRAP1	0.0024562	0.0227928	1.12056
ENSG00000126749	EMG1	0.00245649	0.0227928	1.08444
ENSG00000101246	ARFRP1	0.00245355	0.0227928	0.53159
ENSG00000151116	UEVLD	0.00246724	0.0228762	0.33446
ENSG00000135002	RFK	0.00247458	0.0229278	1.30323
ENSG00000002549	LAP3	0.002477	0.0229339	0.441531
ENSG00000048162	NOP16	0.00249695	0.0230982	0.764675
ENSG00000196275	GTF2IRD2	0.00253053	0.0233463	2.9245
ENSG00000182405	PGBD4	0.0025516	0.0235072	2.94876
ENSG00000167862	ICT1	0.00255107	0.0235072	1.00676
ENSG00000006283	CACNA1G	0.00255687	0.0235391	0.676462
ENSG00000138769	CDKL2	0.00256115	0.0235619	1.22889
ENSG00000197497	ZNF665	0.00259157	0.023808	2.18641
ENSG00000196812	ZSCAN16	0.00260251	0.0238747	1.81628
ENSG00000151376	ME3	0.00262318	0.0240473	0.846166
ENSG00000156304	SCAF4	0.00263542	0.0241255	1.07286
ENSG00000116774	OLFML3	0.00264388	0.0241689	3.68217
ENSG00000184863	RBM33	0.0026462	0.0241731	1.24352
ENSG00000168612	ZSWIM1	0.00267156	0.0243534	0.896421
ENSG00000115596	WNT6	0.0026761	0.0243776	1.76656
ENSG00000082269	FAM135A	0.00269162	0.0245018	1.05274
ENSG00000143786	CNIH3	0.00271148	0.0246432	0.93891
ENSG00000151693	ASAP2	0.00271284	0.0246432	0.426457
ENSG00000119203	CPSF3	0.00275968	0.0250337	0.539476
ENSG00000124596	OARD1	0.00277183	0.0250914	0.640458
ENSG00000152082	MZT2B	0.0027773	0.0251233	1.2235
ENSG00000141699	FAM134C	0.00280689	0.0253557	1.14895
ENSG00000026950	BTN3A1	0.0028232	0.0254853	1.87914
ENSG00000156232	WHAMM	0.00284703	0.0256826	0.495161
ENSG00000148229	POLE3	0.00286725	0.0258426	0.76087
ENSG00000070413	DGCR2	0.00289003	0.0259983	1.17837
ENSG00000143093	STRIP1	0.00291063	0.0261655	1.68747
ENSG00000145216	FIP1L1	0.00293227	0.0262691	0.520285
ENSG00000187266	EPOR	0.00293862	0.0263079	3.19639
ENSG00000090061	CCNK	0.00296032	0.0264474	1.33372
ENSG00000129353	SLC44A2	0.00296485	0.0264697	1.59446
ENSG00000171346	KRT15	0.00301601	0.0268342	0.685339
ENSG00000135338	LCA5	0.00302595	0.0268858	2.19805
ENSG00000267216	AC010642.1	0.0030667	0.0271833	1.51669
ENSG00000114650	SCAP	0.00306989	0.0271833	0.841659
ENSG00000268800	AC112205.1	0.00308045	0.0272582	3.46654
ENSG00000109089	CDR2L	0.00309003	0.0273058	4.84519
ENSG00000146757	ZNF92	0.00310011	0.0273391	3.18094
ENSG00000130958	SLC35D2	0.00309967	0.0273391	1.4495
ENSG00000101400	SNTA1	0.00310564	0.0273692	1.33088
ENSG00000141562	NARF	0.00311217	0.0274082	0.652626
ENSG00000115307	AUP1	0.00313895	0.0276066	0.710271
ENSG00000196236	XPNPEP3	0.00315042	0.0276887	0.794114
ENSG00000103811	CTSH	0.00315473	0.0277078	0.179312
ENSG00000258388	PPT2-EGFL8	0.00316239	0.0277564	1.06835
ENSG00000139990	DCAF5	0.00318115	0.0279022	0.839696
ENSG00000108960	MMD	0.00318493	0.0279165	1.13709
ENSG00000102181	CD99L2	0.00319161	0.0279222	1.1176
ENSG00000103460	TOX3	0.00320312	0.0280003	4.43537
ENSG00000104872	PIH1D1	0.00321438	0.0280799	1.03337
ENSG00000161714	PLCD3	0.00323354	0.0281715	0.976197
ENSG00000221909	FAM200A	0.00323704	0.028183	2.67836
ENSG00000054148	PHPT1	0.00325195	0.028294	0.527152
ENSG00000171161	ZNF672	0.00325716	0.0283203	2.09629
ENSG00000213445	SIPA1	0.00328616	0.0285231	1.10448
ENSG00000073008	PVR	0.00331064	0.0287084	0.620963
ENSG00000125826	RBCK1	0.00331724	0.0287273	0.513986
ENSG00000104388	RAB2A	0.00332307	0.0287395	0.85457
ENSG00000138686	BBS7	0.00343841	0.0295208	1.53408
ENSG00000099800	TIMM13	0.00346229	0.0297061	0.56511
ENSG00000122126	OCRL	0.00346653	0.0297229	0.275158
ENSG00000125656	CLPP	0.00347892	0.029799	0.519489
ENSG00000148672	GLUD1	0.00348395	0.0298132	0.675274
ENSG00000135655	USP15	0.00348852	0.0298208	0.404353
ENSG00000198208	RPS6KL1	0.00349476	0.0298467	1.84903
ENSG00000100124	ANKRD54	0.00355841	0.0303586	1.66627
ENSG00000143751	SDE2	0.00356121	0.0303586	1.14543
ENSG00000167566	NCKAP5L	0.00359709	0.03058	0.990441
ENSG00000145911	N4BP3	0.00361306	0.0306398	1.22148
ENSG00000224870	RP4-758J18.2	0.00365251	0.0309499	1.71947
ENSG00000163785	RYK	0.00366091	0.0309874	2.24884
ENSG00000174010	KLHL15	0.00366171	0.0309874	1.01022
ENSG00000241370	RPP21	0.00368195	0.0311181	0.398879
ENSG00000161021	MAML1	0.00368782	0.0311272	1.28431
ENSG00000198039	ZNF273	0.0037138	0.0313058	0.807131
ENSG00000005483	KMT2E	0.00373114	0.0313909	1.3316
ENSG00000214717	ZBED1	0.0038054	0.0319535	2.06359
ENSG00000125148	MT2A	0.00386561	0.0323754	0.583104
ENSG00000184897	H1FX	0.0039249	0.032766	0.706214
ENSG00000174109	C16orf91	0.00396929	0.0330571	0.737614
ENSG00000115129	TP53I3	0.00402607	0.0333964	0.86671
ENSG00000185670	ZBTB3	0.0040647	0.0336013	0.798295
ENSG00000142178	SIK1	0.00407815	0.0336137	1.2106
ENSG00000183386	FHL3	0.00408698	0.0336651	2.02077
ENSG00000116863	ADPRHL2	0.00412302	0.0339189	0.816835
ENSG00000116991	SIPA1L2	0.00415156	0.0341105	1.23006
ENSG00000046647	GEMIN8	0.00418393	0.0343548	0.989362
ENSG00000154814	OXNAD1	0.00419046	0.034365	1.73547
ENSG00000181991	MRPS11	0.00420763	0.034484	0.748465
ENSG00000131061	ZNF341	0.00421801	0.0345473	3.378
ENSG00000135052	GOLM1	0.00423284	0.0346033	0.885362
ENSG00000197943	PLCG2	0.00424106	0.0346487	2.38777
ENSG00000205593	DENND6B	0.0042545	0.034693	0.920952
ENSG00000168792	ABHD15	0.00429014	0.0349179	1.67133
ENSG00000125835	SNRPB	0.0043174	0.0350957	0.352328
ENSG00000155975	VPS37A	0.00435979	0.0353718	1.48962
ENSG00000136869	TLR4	0.00437155	0.0354251	1.42781
ENSG00000113048	MRPS27	0.0043921	0.035503	0.256525
ENSG00000076928	ARHGEF1	0.00442608	0.0357333	1.65458
ENSG00000198722	UNC13B	0.00443655	0.0357735	0.410126
ENSG00000010318	PHF7	0.00444993	0.0358589	2.94397
ENSG00000155099	TMEM55A	0.00446032	0.0359204	1.79326
ENSG00000083123	BCKDHB	0.00448021	0.0360464	1.70481
ENSG00000135899	SP110	0.00448408	0.0360464	1.42994
ENSG00000186665	C17orf58	0.00449179	0.0360584	1.6182
ENSG00000137040	RANBP6	0.00450612	0.0360878	2.42137
ENSG00000101882	NKAP	0.00450496	0.0360878	0.606629
ENSG00000198910	L1CAM	0.00450204	0.0360878	0.401263
ENSG00000157350	ST3GAL2	0.00451647	0.0361485	0.7971
ENSG00000100890	KIAA0391	0.00453493	0.0362658	0.879884
ENSG00000177302	TOP3A	0.00456575	0.0364121	1.25412
ENSG00000181588	MEX3D	0.00456623	0.0364121	0.745494
ENSG00000132141	CCT6B	0.00458783	0.0365375	1.6359
ENSG00000204406	MBD5	0.00459542	0.0365551	1.92777
ENSG00000125351	UPF3B	0.00459983	0.0365678	0.356562
ENSG00000114446	IFT57	0.00461274	0.036648	0.864751
ENSG00000181038	METTL23	0.00463217	0.0367574	0.883743
ENSG00000119977	TCTN3	0.00466629	0.0370056	0.27722
ENSG00000160999	SH2B2	0.00467282	0.0370347	1.95106
ENSG00000108219	TSPAN14	0.00468917	0.0370738	0.870839
ENSG00000130164	LDLR	0.00475403	0.0375182	1.2042
ENSG00000106477	CEP41	0.00477714	0.0376164	1.65993
ENSG00000116032	GRIN3B	0.00481476	0.0377693	1.61705
ENSG00000157111	TMEM171	0.00482602	0.0378275	2.4762
ENSG00000125967	NECAB3	0.00482818	0.0378275	1.40947
ENSG00000169093	ASMTL	0.00483892	0.0378889	0.58825
ENSG00000079134	THOC1	0.00484632	0.0379011	0.486786
ENSG00000237440	ZNF737	0.00485237	0.0379255	1.39082
ENSG00000168159	RNF187	0.00489006	0.0381284	0.561104
ENSG00000235173	FAM203A	0.00491459	0.0382737	2.76034
ENSG00000180190	TDRP	0.00491181	0.0382737	2.44441
ENSG00000186889	TMEM17	0.00491994	0.0382822	0.343107
ENSG00000119431	HDHD3	0.00499211	0.0387381	1.12414
ENSG00000119655	NPC2	0.00504382	0.0390228	1.20422
ENSG00000164347	GFM2	0.00504201	0.0390228	0.684534
ENSG00000103978	TMEM87A	0.00504917	0.0390409	0.851763
ENSG00000104626	ERI1	0.00506306	0.039125	1.06849
ENSG00000157613	CREB3L1	0.00507421	0.0391646	3.81252
ENSG00000185745	IFIT1	0.00507165	0.0391646	0.262827
ENSG00000173156	RHOD	0.00509962	0.039314	0.871329
ENSG00000129282	MRM1	0.0051642	0.0397411	1.71962
ENSG00000131242	RAB11FIP4	0.00520379	0.0399984	1.0974
ENSG00000104497	SNX16	0.00522746	0.0401566	1.25739
ENSG00000180879	SSR4	0.00525673	0.0403099	0.645486
ENSG00000174456	C12orf76	0.00527584	0.0404325	2.60744
ENSG00000243660	ZNF487	0.00535028	0.0407805	2.02643
ENSG00000179335	CLK3	0.00535578	0.0407805	0.311851
ENSG00000101191	DIDO1	0.00541193	0.0411357	0.262827
ENSG00000135974	C2orf49	0.00543953	0.041249	0.921211
ENSG00000187688	TRPV2	0.00551736	0.0417904	0.371388
ENSG00000118263	KLF7	0.00553153	0.0418733	1.06473
ENSG00000151725	CENPU	0.00554157	0.0419248	0.85943
ENSG00000124191	TOX2	0.00561169	0.042283	0.834796
ENSG00000152484	USP12	0.0056304	0.0423994	0.662877
ENSG00000196358	NTNG2	0.0056801	0.0426994	0.534178
ENSG00000079150	FKBP7	0.00575278	0.0431957	1.79376
ENSG00000165507	C10orf10	0.00579645	0.0434734	0.455137
ENSG00000076924	XAB2	0.00581751	0.0436061	0.824791
ENSG00000077585	GPR137B	0.00582247	0.0436181	2.08557
ENSG00000064932	SBNO2	0.00584095	0.0437226	2.56948
ENSG00000204147	ASAH2B	0.00584595	0.0437226	1.87363
ENSG00000215251	FASTKD5	0.0059354	0.0443108	0.765865
ENSG00000183513	COA5	0.00595408	0.0443993	1.22864
ENSG00000170915	PAQR8	0.00595879	0.0444089	2.19059
ENSG00000142751	GPN2	0.00600068	0.0446443	1.64385
ENSG00000137275	RIPK1	0.00599912	0.0446443	0.601096
ENSG00000185651	UBE2L3	0.00600907	0.0446563	1.14618
ENSG00000160131	VMA21	0.00602896	0.0447521	0.932199
ENSG00000168487	BMP1	0.00603633	0.0447812	1.1199
ENSG00000122042	UBL3	0.00604319	0.0448065	2.32717
ENSG00000148411	NACC2	0.00608279	0.0449718	0.791693
ENSG00000085117	CD82	0.00609406	0.0450295	1.05128
ENSG00000105186	ANKRD27	0.0061115	0.0451327	1.37651
ENSG00000135604	STX11	0.0061284	0.0452151	2.40764
ENSG00000196110	ZNF699	0.0061561	0.0453332	4.76669
ENSG00000168502	SOGA2	0.00618869	0.0455473	0.841825
ENSG00000170537	TMC7	0.00619555	0.0455683	3.27547
ENSG00000108852	MPP2	0.00619855	0.0455683	2.24052
ENSG00000073050	XRCC1	0.0062267	0.0456754	1.69318
ENSG00000214413	BBIP1	0.00622417	0.0456754	1.54355
ENSG00000184281	TSSC4	0.0062378	0.0457274	0.36348
ENSG00000198435	NRARP	0.00629681	0.046108	3.32368
ENSG00000179918	SEPHS2	0.00630538	0.0461188	1.07219
ENSG00000162836	ACP6	0.00633256	0.0462394	3.22839
ENSG00000170734	POLH	0.00635318	0.0463119	0.502715
ENSG00000100320	RBFOX2	0.00653769	0.0475963	0.345711
ENSG00000103319	EEF2K	0.00658598	0.047821	0.658772
ENSG00000001630	CYP51A1	0.00663349	0.0481391	0.632001
ENSG00000136997	MYC	0.00669269	0.0484065	0.166562
ENSG00000125734	GPR108	0.00670262	0.0484269	1.53573
ENSG00000116685	KIAA2013	0.00670297	0.0484269	1.15631
ENSG00000107186	MPDZ	0.00671855	0.0484856	0.496354
ENSG00000255112	CHMP1B	0.00673163	0.0485529	0.81483
ENSG00000080007	DDX43	0.00676364	0.0487297	0.76866
ENSG00000134508	CABLES1	0.00681341	0.0490339	1.09146
ENSG00000184524	CEND1	0.00682278	0.0490742	3.46792
ENSG00000090266	NDUFB2	0.00683873	0.0491617	0.585956
ENSG00000100150	DEPDC5	0.0068648	0.049316	1.31936
ENSG00000179195	ZNF664	0.00687396	0.049333	1.04514
ENSG00000161513	FDXR	0.00694203	0.0497582	2.49171
ENSG00000162073	PAQR4	0.00697122	0.0498658	0.723628
ENSG00000117461	PIK3R3	0.0069937	0.0499979	2.78378
ENSG00000119772	DNMT3A	0.00701284	0.0499979	2.23561
ENSG00000121864	ZNF639	0.00700804	0.0499979	0.593051
ENSG00000164306	PRIMPOL	0.00700025	0.0499979	0.565107
ENSG00000163872	YEATS2	0.00700642	0.0499979	0.368144
